# Supplementary material for: Crystal structure of piperazine-1,4-diium bis­(4-amino­benzene­sulfonate)
Source: Acta Crystallogr E Crystallogr Commun. 2015 Dec 31;71(Pt 12):o1084–5. doi: 10.1107/S2056989015024457 (PMC4719991; doi:10.1107/S2056989015024457)
Supplement: Supplementary file 1 [file e-71-o1084-sup1.cif]

##############################################################################
#                                                                            #
# This CIF contains the data in a paper accepted for publication in          #
# Acta Crystallographica Section E. It conforms to the requirements of       #
# Notes for Authors for Acta Crystallographica Section E, and has been       #
# peer reviewed under the auspices of the IUCr Commission on Journals.       #
#                                                                            #
# Full details of the Crystallographic Information File format               #
# are given in the paper "The Crystallographic Information File (CIF):       #
# a New Standard Archive File for Crystallography" by S. R. Hall, F. H.      #
# Allen and I. D. Brown [Acta Cryst. (1991), A47, 655-685].                  #
#                                                                            #
# The current version of the core CIF dictionary is obtainable from          #
# ftp://ftp.iucr.org/pub/cif_core.dic.                                       #
#                                                                            #
# Software is freely available for graphical display of the structure(s)     #
# in this CIF. For information consult the CIF software page                 #
# http://www.iucr.org/resources/cif/software.                                #
#                                                                            #
# This file may be used for bona fide research purposes within the           #
# scientific community so long as proper attribution is given to the journal # 
# article from which it was obtained.                                        #
#                                                                            #
##############################################################################
data_global
_audit_creation_method     SHELXL-97
_journal_date_recd_electronic     2015-12-11
_journal_date_accepted     2015-12-19
_journal_name_full     'Acta Crystallographica, Section E'
_journal_year     2015
_journal_volume     71
_journal_issue     12
_journal_page_first     o1084
_journal_page_last     o1085
_journal_paper_category     HO
_journal_paper_doi     10.1107/S2056989015024457
_journal_coeditor_code     SU5262
_publ_contact_author_name     'M. N. Ponnuswamy'
_publ_contact_author_address
;
   CAS in Crystallography and Biophysics
   University of madras
   Maraimalai campus(guindy campus)
   Chennai 600 025
   India
;
_publ_contact_author_email     'mnpsy2004@yahoo.com'
_publ_contact_author_fax     ?
_publ_contact_author_phone     ?
_publ_section_title
;
Crystal structure of piperazine-1,4-diium bis(4-aminobenzenesulfonate)
;
loop_
    _publ_author_name
    _publ_author_address
    'K. Sathesh Kumar'
;   Department of Physics
    SRM University
    Ramapuram Campus
    Chennai 600 089
    India
;
    'S. Ranjith'
;   Department of Physics
    SRM University
    Ramapuram Campus
    Chennai 600 089
    India
;
    'S. Sudhakar'
;
    Department of Physics
    Alagappa University
    Karaikudi 630 003
    India
;
    'P. Srinivasan'
;
    Department of Physics
    University College of Engineering
    Panruti
    Cuddalore 607 106
    India
;
    'M. N. Ponnuswamy'
;
    Centre of Advanced Study in Crystallography and Biophysics
    University of Madras
    Guindy Campus
    Chennai 600 025
    India
;
data_I
_audit_creation_method     SHELXL-97
_database_code_depnum_ccdc_archive     'CCDC 1443504'
_chemical_name_systematic
;
Piperazine-1,4-diium bis(4-aminobenzenesulfonate)
;
_chemical_name_common     ?
_chemical_formula_moiety     'C4 H12 N2 2+, 2(C6 H6 N O3 S -)'
_chemical_formula_sum     'C16 H24 N4 O6 S2'
_chemical_formula_iupac     'C4 H12 N2 2+, 2C6 H6 N O3 S -'
_chemical_formula_weight     432.52
_chemical_melting_point     ?
_symmetry_cell_setting     orthorhombic
_symmetry_space_group_name_H-M     'P b c a'
_symmetry_space_group_name_Hall     '-P 2ac 2ab'
loop_
    _symmetry_equiv_pos_as_xyz
    'x, y, z'
    '-x+1/2, -y, z+1/2'
    'x+1/2, -y+1/2, -z'
    '-x, y+1/2, -z+1/2'
    '-x, -y, -z'
    'x-1/2, y, -z-1/2'
    '-x-1/2, y-1/2, z'
    'x, -y-1/2, z-1/2'
_cell_length_a     10.1709(4)
_cell_length_b     8.4461(3)
_cell_length_c     21.5569(9)
_cell_angle_alpha     90.00
_cell_angle_beta     90.00
_cell_angle_gamma     90.00
_cell_volume     1851.83(12)
_cell_formula_units_Z     4
_cell_measurement_reflns_used     2731
_cell_measurement_theta_min     2.8
_cell_measurement_theta_max     30.8
_cell_measurement_temperature     293(2)
_exptl_crystal_description     'Block'
_exptl_crystal_colour     'white crystalline'
_exptl_crystal_size_max     0.25
_exptl_crystal_size_mid     0.22
_exptl_crystal_size_min     0.19
_exptl_crystal_density_diffrn     1.551
_exptl_crystal_density_meas     ?
_exptl_crystal_density_method     'not measured'
_exptl_crystal_F_000     912
_exptl_absorpt_coefficient_mu     0.332
_exptl_absorpt_correction_type     multi-scan
_exptl_absorpt_process_details
;
(SADABS; Bruker, 2008)
;
_exptl_absorpt_correction_T_min     0.920
_exptl_absorpt_correction_T_max     0.939
_exptl_special_details     ?
_diffrn_ambient_temperature     293(2)
_diffrn_radiation_type     MoK\a
_diffrn_radiation_wavelength     0.71073
_diffrn_radiation_source     'fine-focus sealed tube'
_diffrn_radiation_monochromator     graphite
_diffrn_measurement_device_type     'Bruker APEXII CCD area-detector'
_diffrn_measurement_method     '\w and \f scans '
_diffrn_detector_area_resol_mean     ?
_diffrn_reflns_number     31521
_diffrn_reflns_av_R_equivalents     0.0392
_diffrn_reflns_av_sigmaI/netI     0.0217
_diffrn_reflns_theta_min     2.75
_diffrn_reflns_theta_max     30.76
_diffrn_reflns_theta_full     25.00
_diffrn_measured_fraction_theta_max     0.945
_diffrn_measured_fraction_theta_full     0.999
_diffrn_reflns_limit_h_min     -14
_diffrn_reflns_limit_h_max     14
_diffrn_reflns_limit_k_min     -12
_diffrn_reflns_limit_k_max     10
_diffrn_reflns_limit_l_min     -29
_diffrn_reflns_limit_l_max     30
_diffrn_standards_number     ?
_diffrn_standards_interval_count     ?
_diffrn_standards_interval_time     ?
_diffrn_standards_decay_%     ?
_refine_special_details
;
 Refinement of F^2^ against ALL reflections.  The weighted R-factor wR and
 goodness of fit S are based on F^2^, conventional R-factors R are based
 on F, with F set to zero for negative F^2^. The threshold expression of
 F^2^ > 2sigma(F^2^) is used only for calculating R-factors(gt) etc. and is
 not relevant to the choice of reflections for refinement.  R-factors based
 on F^2^ are statistically about twice as large as those based on F, and R-
 factors based on ALL data will be even larger.
;
_reflns_number_total     2731
_reflns_number_gt     2130
_reflns_threshold_expression     >2sigma(I)
_refine_ls_structure_factor_coef     Fsqd
_refine_ls_matrix_type     full
_refine_ls_R_factor_all     0.0560
_refine_ls_R_factor_gt     0.0384
_refine_ls_wR_factor_gt     0.0933
_refine_ls_wR_factor_ref     0.1068
_refine_ls_goodness_of_fit_ref     1.031
_refine_ls_restrained_S_all     1.031
_refine_ls_number_reflns     2731
_refine_ls_number_parameters     160
_refine_ls_number_restraints     0
_refine_ls_hydrogen_treatment     mixed
_refine_ls_weighting_scheme     calc
_refine_ls_weighting_details
         'calc w=1/[\s^2^(Fo^2^)+(0.0431P)^2^+1.5618P] where P=(Fo^2^+2Fc^2^)/3'
_atom_sites_solution_hydrogens     geom
_atom_sites_solution_primary     direct
_atom_sites_solution_secondary     difmap
_refine_ls_shift/su_max     0.000
_refine_ls_shift/su_mean     0.000
_refine_diff_density_max     0.727
_refine_diff_density_min     -0.415
_refine_ls_extinction_method
;
SHELXL97 (Sheldrick, 2008)
;
_refine_ls_extinction_coef     0.0332(17)
_refine_ls_extinction_expression
                                  'Fc^*^=kFc[1+0.001xFc^2^\l^3^/sin(2\q)]^-1/4^'
loop_
    _atom_type_symbol
    _atom_type_description
    _atom_type_scat_dispersion_real
    _atom_type_scat_dispersion_imag
    _atom_type_scat_source
    'C' 'C' 0.0033 0.0016
                         'International Tables Vol C Tables 4.2.6.8 and 6.1.1.4'
    'N' 'N' 0.0061 0.0033
                         'International Tables Vol C Tables 4.2.6.8 and 6.1.1.4'
    'O' 'O' 0.0106 0.0060
                         'International Tables Vol C Tables 4.2.6.8 and 6.1.1.4'
    'S' 'S' 0.1246 0.1234
                         'International Tables Vol C Tables 4.2.6.8 and 6.1.1.4'
    'H' 'H' 0.0000 0.0000
                         'International Tables Vol C Tables 4.2.6.8 and 6.1.1.4'
_computing_data_collection
;
APEX2 (Bruker, 2008)
;
_computing_cell_refinement
;
SAINT (Bruker, 2008)
;
_computing_data_reduction
;
SAINT (Bruker, 2008)
;
_computing_structure_solution
;
SHELXS97 (Sheldrick, 2008)
;
_computing_structure_refinement
;
SHELXL97 (Sheldrick, 2008)
;
_computing_molecular_graphics
;
ORTEP-3 for Windows (Farrugia, 2012) and Mercury (Macrae <i>et al.</i>,
2008)
;
_computing_publication_material
;
SHELXL97 (Sheldrick, 2008) and PLATON (Spek, 2009)
;
loop_
    _atom_site_type_symbol
    _atom_site_label
    _atom_site_fract_x
    _atom_site_fract_y
    _atom_site_fract_z
    _atom_site_U_iso_or_equiv
    _atom_site_adp_type
    _atom_site_calc_flag
    _atom_site_refinement_flags
    _atom_site_occupancy
    _atom_site_symmetry_multiplicity
    _atom_site_disorder_assembly
    _atom_site_disorder_group
    C C1 0.65542(16) 0.21272(19) 0.21371(7) 0.0266(3) Uani d . 1 1 . .
    C C2 0.72879(17) 0.09868(19) 0.24541(8) 0.0302(3) Uani d . 1 1 . .
    H H2 0.7986 0.0490 0.2255 0.036 Uiso calc R 1 1 . .
    C C3 0.69927(16) 0.05863(19) 0.30585(8) 0.0290(3) Uani d . 1 1 . .
    H H3 0.7489 -0.0179 0.3262 0.035 Uiso calc R 1 1 . .
    C C4 0.59536(15) 0.13233(18) 0.33669(7) 0.0245(3) Uani d . 1 1 . .
    C C5 0.52268(16) 0.24672(19) 0.30563(8) 0.0280(3) Uani d . 1 1 . .
    H H5 0.4540 0.2976 0.3260 0.034 Uiso calc R 1 1 . .
    C C6 0.55133(16) 0.2859(2) 0.24479(8) 0.0292(3) Uani d . 1 1 . .
    H H6 0.5009 0.3615 0.2244 0.035 Uiso calc R 1 1 . .
    C C7 0.97012(19) 0.0404(2) 0.43662(8) 0.0317(4) Uani d . 1 1 . .
    C C8 0.8928(2) 0.0027(2) 0.54312(9) 0.0358(4) Uani d . 1 1 . .
    N N1 0.68534(18) 0.2535(2) 0.15357(7) 0.0380(4) Uani d . 1 1 . .
    N N2 0.89658(17) 0.11265(18) 0.48903(7) 0.0331(3) Uani d . 1 1 . .
    O O1 0.5723(2) -0.09171(16) 0.41653(7) 0.0586(5) Uani d . 1 1 . .
    O O2 0.41824(14) 0.1269(2) 0.42189(6) 0.0514(4) Uani d . 1 1 . .
    O O3 0.63822(14) 0.16386(17) 0.45474(6) 0.0413(3) Uani d . 1 1 . .
    S S1 0.55342(4) 0.07560(5) 0.412784(18) 0.02600(14) Uani d . 1 1 . .
    H H2B 0.934(2) 0.207(3) 0.5007(11) 0.046(6) Uiso d . 1 1 . .
    H H1A 0.744(2) 0.202(3) 0.1367(11) 0.042(6) Uiso d . 1 1 . .
    H H7A 0.971(2) 0.119(3) 0.4049(11) 0.042(6) Uiso d . 1 1 . .
    H H1B 0.635(2) 0.318(3) 0.1336(11) 0.047(6) Uiso d . 1 1 . .
    H H8B 0.853(2) 0.057(3) 0.5758(11) 0.046(6) Uiso d . 1 1 . .
    H H2A 0.819(3) 0.132(3) 0.4765(11) 0.046(6) Uiso d . 1 1 . .
    H H7B 0.924(2) -0.044(3) 0.4239(10) 0.033(5) Uiso d . 1 1 . .
    H H8A 0.842(2) -0.089(3) 0.5299(10) 0.045(6) Uiso d . 1 1 . .
loop_
    _atom_site_aniso_label
    _atom_site_aniso_U_11
    _atom_site_aniso_U_22
    _atom_site_aniso_U_33
    _atom_site_aniso_U_12
    _atom_site_aniso_U_13
    _atom_site_aniso_U_23
    C1 0.0248(7) 0.0274(7) 0.0278(7) -0.0045(6) -0.0003(6) -0.0017(6)
    C2 0.0275(8) 0.0283(7) 0.0349(8) 0.0040(6) 0.0058(6) -0.0030(6)
    C3 0.0274(8) 0.0261(7) 0.0336(8) 0.0045(6) -0.0003(6) 0.0024(6)
    C4 0.0249(7) 0.0222(7) 0.0266(7) -0.0019(6) 0.0005(6) -0.0004(6)
    C5 0.0258(7) 0.0261(7) 0.0319(8) 0.0030(6) 0.0040(6) 0.0009(6)
    C6 0.0258(8) 0.0300(8) 0.0318(8) 0.0030(6) -0.0009(6) 0.0064(7)
    C7 0.0423(10) 0.0247(7) 0.0282(8) -0.0012(7) -0.0005(7) -0.0003(6)
    C8 0.0379(10) 0.0366(9) 0.0328(9) 0.0006(8) 0.0060(7) -0.0005(7)
    N1 0.0366(8) 0.0500(10) 0.0275(7) 0.0068(8) 0.0036(6) 0.0022(7)
    N2 0.0366(8) 0.0265(7) 0.0362(8) 0.0072(6) -0.0033(7) -0.0028(6)
    O1 0.1135(16) 0.0226(7) 0.0395(8) 0.0040(8) 0.0162(8) 0.0038(5)
    O2 0.0303(7) 0.0879(12) 0.0361(7) 0.0069(7) 0.0056(6) 0.0168(8)
    O3 0.0462(8) 0.0451(8) 0.0327(7) -0.0063(6) -0.0078(6) -0.0035(6)
    S1 0.0292(2) 0.0235(2) 0.0252(2) 0.00047(14) 0.00009(14) 0.00065(14)
_geom_special_details
;
 All esds (except the esd in the dihedral angle between two l.s. planes)
 are estimated using the full covariance matrix.  The cell esds are taken
 into account individually in the estimation of esds in distances, angles
 and torsion angles; correlations between esds in cell parameters are only
 used when they are defined by crystal symmetry.  An approximate (isotropic)
 treatment of cell esds is used for estimating esds involving l.s. planes.
;
loop_
    _geom_bond_atom_site_label_1
    _geom_bond_atom_site_label_2
    _geom_bond_site_symmetry_2
    _geom_bond_distance
    _geom_bond_publ_flag
    C1 N1 . 1.376(2) ?
    C1 C6 . 1.397(2) ?
    C1 C2 . 1.397(2) ?
    C2 C3 . 1.379(2) ?
    C2 H2 . 0.9300 ?
    C3 C4 . 1.395(2) ?
    C3 H3 . 0.9300 ?
    C4 C5 . 1.389(2) ?
    C4 S1 . 1.7614(16) ?
    C5 C6 . 1.384(2) ?
    C5 H5 . 0.9300 ?
    C6 H6 . 0.9300 ?
    C7 N2 . 1.486(2) ?
    C7 C8 5_756 1.506(3) ?
    C7 H7A . 0.95(2) ?
    C7 H7B . 0.90(2) ?
    C8 N2 . 1.491(2) ?
    C8 C7 5_756 1.506(3) ?
    C8 H8B . 0.93(2) ?
    C8 H8A . 0.98(2) ?
    N1 H1A . 0.82(3) ?
    N1 H1B . 0.86(3) ?
    N2 H2B . 0.92(3) ?
    N2 H2A . 0.85(3) ?
    O1 S1 . 1.4285(14) ?
    O2 S1 . 1.4548(15) ?
    O3 S1 . 1.4553(13) ?
    S1 O3 1 1.4553(13) ?
loop_
    _geom_angle_atom_site_label_1
    _geom_angle_atom_site_label_2
    _geom_angle_atom_site_label_3
    _geom_angle_site_symmetry_1
    _geom_angle_site_symmetry_3
    _geom_angle
    _geom_angle_publ_flag
    N1 C1 C6 . . 120.59(16) ?
    N1 C1 C2 . . 121.04(16) ?
    C6 C1 C2 . . 118.37(15) ?
    C3 C2 C1 . . 121.00(15) ?
    C3 C2 H2 . . 119.5 ?
    C1 C2 H2 . . 119.5 ?
    C2 C3 C4 . . 120.37(15) ?
    C2 C3 H3 . . 119.8 ?
    C4 C3 H3 . . 119.8 ?
    C5 C4 C3 . . 118.95(15) ?
    C5 C4 S1 . . 120.62(12) ?
    C3 C4 S1 . . 120.39(12) ?
    C6 C5 C4 . . 120.74(15) ?
    C6 C5 H5 . . 119.6 ?
    C4 C5 H5 . . 119.6 ?
    C5 C6 C1 . . 120.56(15) ?
    C5 C6 H6 . . 119.7 ?
    C1 C6 H6 . . 119.7 ?
    N2 C7 C8 . 5_756 110.17(15) ?
    N2 C7 H7A . . 105.4(14) ?
    C8 C7 H7A 5_756 . 111.3(14) ?
    N2 C7 H7B . . 107.0(14) ?
    C8 C7 H7B 5_756 . 112.6(14) ?
    H7A C7 H7B . . 110.0(19) ?
    N2 C8 C7 . 5_756 110.69(15) ?
    N2 C8 H8B . . 107.1(15) ?
    C7 C8 H8B 5_756 . 107.5(15) ?
    N2 C8 H8A . . 106.3(13) ?
    C7 C8 H8A 5_756 . 112.6(14) ?
    H8B C8 H8A . . 113(2) ?
    C1 N1 H1A . . 116.5(16) ?
    C1 N1 H1B . . 119.8(16) ?
    H1A N1 H1B . . 123(2) ?
    C7 N2 C8 . . 110.61(14) ?
    C7 N2 H2B . . 111.1(15) ?
    C8 N2 H2B . . 109.7(15) ?
    C7 N2 H2A . . 107.8(16) ?
    C8 N2 H2A . . 110.2(16) ?
    H2B N2 H2A . . 107(2) ?
    O1 S1 O2 . . 114.48(12) ?
    O1 S1 O3 . 1 113.06(10) ?
    O2 S1 O3 . 1 108.89(10) ?
    O1 S1 O3 . . 113.06(10) ?
    O2 S1 O3 . . 108.89(10) ?
    O1 S1 C4 . . 106.80(8) ?
    O2 S1 C4 . . 105.87(8) ?
    O3 S1 C4 1 . 107.21(8) ?
    O3 S1 C4 . . 107.21(8) ?
loop_
    _geom_torsion_atom_site_label_1
    _geom_torsion_atom_site_label_2
    _geom_torsion_atom_site_label_3
    _geom_torsion_atom_site_label_4
    _geom_torsion_site_symmetry_1
    _geom_torsion_site_symmetry_2
    _geom_torsion_site_symmetry_3
    _geom_torsion_site_symmetry_4
    _geom_torsion
    _geom_torsion_publ_flag
    N1 C1 C2 C3 . . . . 179.55(16) ?
    C6 C1 C2 C3 . . . . 0.2(2) ?
    C1 C2 C3 C4 . . . . -0.3(3) ?
    C2 C3 C4 C5 . . . . -0.2(2) ?
    C2 C3 C4 S1 . . . . 177.43(13) ?
    C3 C4 C5 C6 . . . . 0.9(2) ?
    S1 C4 C5 C6 . . . . -176.76(13) ?
    C4 C5 C6 C1 . . . . -1.0(3) ?
    N1 C1 C6 C5 . . . . -178.90(16) ?
    C2 C1 C6 C5 . . . . 0.5(2) ?
    C8 C7 N2 C8 5_756 . . . -57.3(2) ?
    C7 C8 N2 C7 5_756 . . . 57.6(2) ?
    O3 O3 S1 O1 1 . . . 0.00(18) ?
    O3 O3 S1 O2 1 . . . 0.00(18) ?
    O3 O3 S1 C4 1 . . . 0.0(2) ?
    C5 C4 S1 O1 . . . . 140.98(15) ?
    C3 C4 S1 O1 . . . . -36.62(17) ?
    C5 C4 S1 O2 . . . . 18.58(16) ?
    C3 C4 S1 O2 . . . . -159.02(14) ?
    C5 C4 S1 O3 . . . 1 -97.55(15) ?
    C3 C4 S1 O3 . . . 1 84.85(15) ?
    C5 C4 S1 O3 . . . . -97.55(15) ?
    C3 C4 S1 O3 . . . . 84.85(15) ?
loop_
    _geom_hbond_atom_site_label_D
    _geom_hbond_atom_site_label_H
    _geom_hbond_atom_site_label_A
    _geom_hbond_site_symmetry_A
    _geom_hbond_distance_DH
    _geom_hbond_distance_HA
    _geom_hbond_distance_DA
    _geom_hbond_angle_DHA
    N1 H1A O2 6_656 0.82(3) 2.27(3) 3.066(2) 164(2)
    N1 H1B O1 4_655 0.86(3) 2.49(3) 3.296(3) 156(2)
    N2 H2A O3 1 0.85(3) 1.92(3) 2.764(2) 175(2)
    N2 H2B O2 3_556 0.92(3) 2.19(2) 2.928(2) 137(2)
    N2 H2B O3 3_556 0.92(3) 2.54(2) 3.328(2) 145(2)
    C7 H7A O1 7_765 0.95(2) 2.50(2) 3.167(2) 128(2)
    C6 H6 Cg1 4_655 0.93 2.92 3.753(2) 149
