# Supplementary material for: Crystal structure of piperazine-1,4-diium bis­(4-amino­benzene­sulfonate)
Source: Acta Crystallogr E Crystallogr Commun. 2015 Dec 31;71(Pt 12):o1084–5. doi: 10.1107/S2056989015024457 (PMC4719991; doi:10.1107/S2056989015024457)
Supplement: Supplementary file 2 [file e-71-o1084-Isup2.hkl]

#
# h,k,l, Fc-squared, Fo-squared, sigma(Fo-squared) and status flag
#
data_I
_shelx_title ' psi_a.res in Pbca'
_shelx_refln_list_code          4
_shelx_F_calc_maximum      164.14
_exptl_crystal_F_000       912.00
_reflns_d_resolution_high  0.6948
 
loop_
 _symmetry_equiv_pos_as_xyz
 'x, y, z'
 '-x+1/2, -y, z+1/2'
 'x+1/2, -y+1/2, -z'
 '-x, y+1/2, -z+1/2'
 '-x, -y, -z'
 'x-1/2, y, -z-1/2'
 '-x-1/2, y-1/2, z'
 'x, -y-1/2, z-1/2'
 
_cell_length_a    10.1709
_cell_length_b     8.4461
_cell_length_c    21.5569
_cell_angle_alpha  90.000
_cell_angle_beta   90.000
_cell_angle_gamma  90.000
 
_shelx_F_squared_multiplier     1.000
 
loop_
 _refln_index_h
 _refln_index_k
 _refln_index_l
 _refln_F_squared_calc
 _refln_F_squared_meas
 _refln_F_squared_sigma
 _refln_observed_status
   2   0   0    26941.48    26519.29    526.21 o
   4   0   0     2815.17     3380.10     38.91 o
   6   0   0     3282.04     3457.91     38.25 o
   8   0   0     2649.22     2868.32     44.15 o
  10   0   0      387.70      413.06     19.73 o
  12   0   0      189.47      190.07     12.46 o
  14   0   0       37.91       61.86     18.06 o
   2   1   0    15229.12    15327.92    181.52 o
   4   1   0     2685.09     2814.69     23.29 o
   6   1   0     1731.78     1775.73     17.60 o
   8   1   0     1873.68     1847.07     23.45 o
  10   1   0       75.24       62.78      4.15 o
  12   1   0      112.44      110.32     12.01 o
  14   1   0       29.20       37.60     11.66 o
   0   2   0      646.94      650.58      8.43 o
   2   2   0     1157.18     1071.31     10.32 o
   4   2   0      193.21      165.05      2.71 o
   6   2   0     3215.94     3406.66     35.83 o
   8   2   0      136.26      164.97      6.10 o
  10   2   0       11.19        0.94      2.68 o
  12   2   0      174.48      209.70     15.74 o
   2   3   0     3390.99     3681.22     30.25 o
   4   3   0        3.61        4.19      1.35 o
   6   3   0     1285.19     1204.21     15.28 o
   8   3   0      126.27      145.57      5.57 o
  10   3   0        0.45       -2.80      2.91 o
  12   3   0      644.33      729.56     19.85 o
   0   4   0     2864.62     2973.87     32.74 o
   2   4   0      492.18      448.39      4.67 o
   4   4   0     1457.24     1472.01     15.39 o
   6   4   0     4067.98     4013.90     39.69 o
   8   4   0        5.46        3.12      2.59 o
  10   4   0        4.57       -3.01      3.01 o
  12   4   0       45.59       50.03      7.51 o
   2   5   0     1179.39     1109.48     14.44 o
   4   5   0      337.28      322.97      4.98 o
   6   5   0     3439.10     3363.01     32.39 o
   8   5   0       88.89       94.76      6.08 o
  10   5   0      118.41      115.23      7.40 o
  12   5   0       17.76       19.85      7.72 o
   0   6   0     8806.14     8834.51    150.73 o
   2   6   0     1425.18     1357.37     23.24 o
   4   6   0     1578.13     1554.15     15.07 o
   6   6   0      152.49      135.47      5.15 o
   8   6   0     1519.60     1533.46     25.73 o
  10   6   0      317.27      353.08     11.67 o
  12   6   0      167.04      145.24     19.24 o
   2   7   0      146.62       95.37      3.72 o
   4   7   0        0.01       -0.33      2.38 o
   6   7   0      863.77      904.06     14.92 o
   8   7   0      163.12      163.37     10.75 o
  10   7   0       96.11       79.99      9.30 o
   0   8   0       58.49       51.49      6.30 o
   2   8   0       89.04       88.28      4.92 o
   4   8   0      266.29      266.62      8.86 o
   6   8   0       18.30       17.71      5.03 o
   8   8   0      603.49      616.36     18.44 o
  10   8   0      597.79      708.75     42.30 o
   2   9   0       99.69      126.69      5.21 o
   4   9   0      329.32      406.30     10.47 o
   6   9   0      564.87      554.89     16.80 o
   8   9   0       72.58       56.86      8.98 o
   0  10   0       24.69        9.27      6.97 o
   2  10   0        4.96        3.40      3.80 o
   4  10   0      100.35       99.98      6.76 o
   6  10   0      249.44      206.51     15.22 o
   2  11   0      348.57      328.06     17.05 o
   4  11   0      276.88      217.27     22.29 o
   1   1   1     4828.69     5411.13     53.51 o
   2   1   1     7783.47     8021.65     47.23 o
   3   1   1      521.82      402.73      3.11 o
   4   1   1        2.22       -0.28      0.69 o
   5   1   1      144.87      178.17      2.12 o
   6   1   1      803.68      846.09      6.30 o
   7   1   1     1946.53     2036.26     16.58 o
   8   1   1       70.71       70.27      2.72 o
   9   1   1     1573.41     1700.65     15.97 o
  10   1   1        5.56        1.86      2.26 o
  11   1   1      250.08      245.21      9.31 o
  12   1   1       62.14       75.18      8.42 o
  13   1   1       12.87       11.70      8.39 o
  14   1   1       21.87       33.17      7.77 o
   0   2   1    22957.15    20893.27    319.70 o
   1   2   1     4481.06     4181.42     25.18 o
   2   2   1      616.95      623.86      4.61 o
   3   2   1     3311.48     2979.17     17.41 o
   4   2   1       11.39       20.41      0.74 o
   5   2   1       20.24       13.58      0.97 o
   6   2   1      531.54      525.30      5.69 o
   7   2   1      304.89      246.38      4.63 o
   8   2   1      124.01      132.09      3.73 o
   9   2   1      281.21      233.87      5.22 o
  10   2   1        6.47       -2.01      2.24 o
  11   2   1       22.37       11.21      3.83 o
  12   2   1        0.03       -2.14      3.00 o
  13   2   1      100.40       84.56     11.19 o
   1   3   1     5017.85     5110.85     32.63 o
   2   3   1       94.86      149.13      1.69 o
   3   3   1      395.39      391.75      3.47 o
   4   3   1      252.46      235.67      2.53 o
   5   3   1      888.81      836.03      6.56 o
   6   3   1      334.97      317.25      4.31 o
   7   3   1       87.73       90.71      3.01 o
   8   3   1       20.77       20.55      2.19 o
   9   3   1       86.00       85.38      3.72 o
  10   3   1       20.41       16.47      2.72 o
  11   3   1        3.69        0.22      2.34 o
  12   3   1        0.00       -5.02      5.02 o
  13   3   1        1.86        5.81      6.73 o
   0   4   1     3190.34     3049.99     23.69 o
   1   4   1       14.02        5.92      0.61 o
   2   4   1      294.77      282.80      2.62 o
   3   4   1      526.04      470.19      3.87 o
   4   4   1     1777.01     1724.63     12.53 o
   5   4   1     2793.56     2708.74     18.39 o
   6   4   1      280.28      298.98      3.73 o
   7   4   1     1126.27     1108.97     11.34 o
   8   4   1      842.97      849.75      9.86 o
   9   4   1        8.64        0.81      2.02 o
  10   4   1       55.39       59.01      3.98 o
  11   4   1       21.83       22.53      3.42 o
  12   4   1      338.34      333.07     10.32 o
  13   4   1       87.53       71.15     12.93 o
   1   5   1     4038.24     3961.01     26.80 o
   2   5   1      429.38      456.89      4.62 o
   3   5   1      971.23      879.11      6.33 o
   4   5   1     1118.50     1078.45      8.59 o
   5   5   1      157.79      157.28      3.96 o
   6   5   1     1637.95     1650.69     13.05 o
   7   5   1      863.04      845.95      8.64 o
   8   5   1       74.26       64.70      3.74 o
   9   5   1      433.17      463.31      8.72 o
  10   5   1       20.82       14.53      3.06 o
  11   5   1       55.08       75.23      4.82 o
  12   5   1       69.97       74.42      8.35 o
  13   5   1        1.04        0.93     10.11 o
   0   6   1        0.08        4.42      0.80 o
   1   6   1        2.03       -1.00      1.02 o
   2   6   1       59.09       62.32      2.20 o
   3   6   1      107.66      105.16      2.09 o
   4   6   1        9.58        7.93      0.81 o
   5   6   1      692.16      682.51      6.36 o
   6   6   1      755.98      738.56      8.62 o
   7   6   1      466.56      463.52      7.61 o
   8   6   1       10.05       16.28      2.74 o
   9   6   1       12.55        8.72      3.31 o
  10   6   1       15.94       13.53      3.31 o
  11   6   1        1.12       -3.24      3.24 o
  12   6   1        3.30       -7.23      7.23 o
   1   7   1     1423.04     1301.45     10.60 o
   2   7   1      285.49      296.14      4.52 o
   3   7   1      442.06      417.86      5.71 o
   4   7   1        5.44        2.54      1.71 o
   5   7   1       18.85        9.30      0.99 o
   6   7   1      349.27      361.26      6.02 o
   7   7   1      589.82      561.04     10.04 o
   8   7   1       78.37       75.73      4.50 o
   9   7   1      191.92      218.68      8.66 o
  10   7   1        2.47       -3.25      3.25 o
  11   7   1       98.07      107.58      8.44 o
   0   8   1       31.09       24.92      4.15 o
   1   8   1       25.17       14.54      1.55 o
   2   8   1      129.59      130.13      3.56 o
   3   8   1       11.53       24.36      2.40 o
   4   8   1       18.55       25.53      2.68 o
   5   8   1      213.01      233.51      9.23 o
   6   8   1        2.32       -2.56      2.89 o
   7   8   1       13.08        8.39      3.45 o
   8   8   1       17.54       15.40      4.01 o
   9   8   1       16.49       17.49      4.66 o
  10   8   1       48.92       54.75     14.63 o
   1   9   1      258.87      268.17      7.02 o
   2   9   1        3.23        1.07      1.53 o
   3   9   1      118.04      107.52      3.99 o
   4   9   1       33.33       29.41      2.78 o
   5   9   1      101.32      118.54      5.25 o
   6   9   1      159.25      143.43      6.73 o
   7   9   1        2.14       -2.26      3.35 o
   8   9   1        1.19        4.49      4.98 o
   0  10   1       75.34       90.50      7.72 o
   1  10   1       22.27       22.57      3.44 o
   2  10   1       38.33       39.46      3.73 o
   3  10   1       67.78       84.83      4.87 o
   4  10   1      104.81      103.17      5.01 o
   5  10   1      147.74      149.11      6.69 o
   6  10   1       14.60        7.00      4.55 o
   7  10   1      189.07      155.89     13.36 o
   1  11   1      164.33      167.30      7.57 o
   2  11   1        5.38        5.10      3.88 o
   3  11   1      117.37      105.89      8.36 o
   4  11   1       87.07       93.08     15.18 o
   0  12   1       85.72       75.26     18.40 o
   1   0   2      960.63     1054.96     10.51 o
   2   0   2    16662.27    16353.38    254.36 o
   3   0   2    13511.54    13436.81    174.78 o
   4   0   2    12240.71    12578.55    148.84 o
   5   0   2     8842.80     8883.26     66.84 o
   6   0   2     2357.36     2489.37     21.28 o
   7   0   2     1268.57     1311.51     15.48 o
   8   0   2        9.34        5.82      3.26 o
   9   0   2      454.54      465.85      7.23 o
  10   0   2        4.42       -3.89      3.89 o
  11   0   2       11.49       -0.61      3.32 o
  12   0   2       14.61       10.35      9.42 o
  13   0   2      198.14      233.37     22.78 o
  14   0   2        8.50        4.73      9.75 o
   1   1   2     5305.30     5463.89     39.39 o
   2   1   2    11057.86    10893.08    106.85 o
   3   1   2     2667.99     2509.27     13.67 o
   4   1   2      806.90      887.65      5.97 o
   5   1   2     1601.72     1719.65     10.51 o
   6   1   2      984.53     1100.49      8.15 o
   7   1   2      298.40      348.46      4.50 o
   8   1   2       77.08       54.49      2.00 o
   9   1   2        3.92        3.86      1.78 o
  10   1   2        0.31       -1.63      1.63 o
  11   1   2       56.91       38.72      4.97 o
  12   1   2       48.50       41.51      7.37 o
  13   1   2        0.17       -3.56      6.63 o
  14   1   2      109.93      107.21     12.45 o
   0   2   2    22374.98    21302.21    287.59 o
   1   2   2     6024.47     5672.50     39.59 o
   2   2   2    11764.07    11699.46     97.83 o
   3   2   2      322.02      283.26      2.53 o
   4   2   2        8.38       13.62      0.70 o
   5   2   2     1517.93     1405.85      9.25 o
   6   2   2        9.07        2.44      1.08 o
   7   2   2     1863.44     1888.09     16.65 o
   8   2   2      141.66      150.70      4.22 o
   9   2   2       81.26       73.41      3.62 o
  10   2   2      259.44      277.14      6.09 o
  11   2   2      122.78      125.15      5.57 o
  12   2   2       12.86       10.85      6.52 o
  13   2   2      115.85      130.03     12.29 o
   1   3   2     3375.57     3257.82     21.28 o
   2   3   2      140.68      187.25      1.96 o
   3   3   2     1661.69     1818.15     11.96 o
   4   3   2      221.74      207.62      2.70 o
   5   3   2        9.85       21.94      1.03 o
   6   3   2      626.32      582.65      6.19 o
   7   3   2     1770.21     1798.31     16.22 o
   8   3   2     2566.91     2618.70     23.28 o
   9   3   2     1102.93     1093.20     12.84 o
  10   3   2       66.03       59.35      3.42 o
  11   3   2       41.10       23.65      4.38 o
  12   3   2      132.14      121.75      8.54 o
  13   3   2       18.12       15.36      7.62 o
   0   4   2     6695.71     6724.04     54.85 o
   1   4   2     2602.34     2815.28     17.90 o
   2   4   2     1133.05     1248.49      8.49 o
   3   4   2      949.49     1049.87      7.42 o
   4   4   2      498.51      534.96      4.80 o
   5   4   2       77.09       68.52      1.86 o
   6   4   2       92.40       83.06      2.11 o
   7   4   2        2.56        3.75      1.71 o
   8   4   2      255.28      237.59      5.84 o
   9   4   2       85.63       82.63      3.77 o
  10   4   2       98.43       93.90      4.58 o
  11   4   2       15.60       20.14      3.37 o
  12   4   2        1.13        0.48      3.96 o
  13   4   2        8.46       13.24      9.98 o
   1   5   2       13.53        4.63      0.69 o
   2   5   2      216.11      267.99      2.95 o
   3   5   2     1247.89     1211.82      9.05 o
   4   5   2      955.33      867.25      7.24 o
   5   5   2      183.73      174.54      2.95 o
   6   5   2       29.76       24.18      1.60 o
   7   5   2      177.07      185.13      3.52 o
   8   5   2      371.52      391.99      8.07 o
   9   5   2      175.86      189.00      5.94 o
  10   5   2      192.25      199.67      6.47 o
  11   5   2      254.57      265.49      7.73 o
  12   5   2       31.67       34.31      5.62 o
  13   5   2       36.49       16.80     10.87 o
   0   6   2      270.53      319.16      4.90 o
   1   6   2      116.91      145.65      2.14 o
   2   6   2      930.39      891.62      8.06 o
   3   6   2     2675.02     2786.80     21.10 o
   4   6   2        3.54        3.30      0.86 o
   5   6   2     3025.22     3066.11     22.46 o
   6   6   2      277.44      268.04      5.37 o
   7   6   2      377.63      428.37      7.36 o
   8   6   2      310.89      320.77      7.03 o
   9   6   2       15.15       19.33      2.95 o
  10   6   2       76.53       90.28      6.00 o
  11   6   2       10.26       10.13      3.91 o
  12   6   2        0.51       -8.36      8.36 o
   1   7   2       37.81       38.54      1.33 o
   2   7   2      642.41      633.43      7.55 o
   3   7   2      645.47      663.71      7.64 o
   4   7   2       13.97       13.02      1.54 o
   5   7   2        3.89        1.19      1.49 o
   6   7   2       70.91       76.11      3.14 o
   7   7   2        1.21        5.16      2.51 o
   8   7   2      103.16       97.00      4.80 o
   9   7   2        0.01       -3.34      3.34 o
  10   7   2       71.97       74.76      5.31 o
  11   7   2        6.77       -1.08      4.83 o
   0   8   2       63.81       64.86      5.28 o
   1   8   2      329.62      334.00      5.66 o
   2   8   2      316.46      324.04      5.50 o
   3   8   2      245.79      221.40      5.58 o
   4   8   2      261.10      259.60      6.43 o
   5   8   2      336.88      324.01      6.82 o
   6   8   2        6.59        6.46      3.06 o
   7   8   2      321.56      340.38     10.60 o
   8   8   2        2.90        4.38      3.08 o
   9   8   2       13.07        0.94      4.30 o
  10   8   2      140.16      150.74     15.67 o
   1   9   2      118.22      103.47      5.12 o
   2   9   2       47.21       63.44      3.48 o
   3   9   2      108.84      122.92      4.21 o
   4   9   2      376.20      391.00      7.27 o
   5   9   2       87.98      104.86      4.94 o
   6   9   2       85.50       78.49      5.44 o
   7   9   2      103.59       92.84      6.05 o
   8   9   2       33.03       29.46      5.77 o
   0  10   2       21.45       18.12      4.96 o
   1  10   2       17.19        5.45      2.95 o
   2  10   2       40.41       26.83      3.32 o
   3  10   2        2.22       -1.06      2.86 o
   4  10   2       48.52       45.38      4.48 o
   5  10   2        0.00       -0.06      3.22 o
   6  10   2        6.08       -0.35      4.35 o
   7  10   2        3.84       -5.85      6.38 o
   1  11   2      452.15      491.13     12.46 o
   2  11   2      280.32      283.29     14.20 o
   3  11   2       96.28       95.30      8.12 o
   4  11   2      137.59      119.70     17.99 o
   1   1   3     8689.82     8719.00     81.12 o
   2   1   3     4684.54     4637.30     24.23 o
   3   1   3      475.12      441.74      3.14 o
   4   1   3     5488.81     5353.45     28.84 o
   5   1   3      289.29      327.15      3.17 o
   6   1   3      139.68      108.52      2.70 o
   7   1   3      413.33      467.21      5.57 o
   8   1   3      626.44      665.37      7.97 o
   9   1   3      236.77      232.73      4.87 o
  10   1   3       74.20       77.24      3.28 o
  11   1   3      119.60      104.54      6.15 o
  12   1   3      215.17      254.07     10.15 o
  13   1   3       95.73      104.44     11.78 o
  14   1   3      402.39      512.51     35.87 o
   0   2   3    11133.31    10560.60     89.29 o
   1   2   3      327.54      308.81      2.36 o
   2   2   3    14905.49    14494.19    141.59 o
   3   2   3      160.53      158.30      1.89 o
   4   2   3      372.66      403.15      3.24 o
   5   2   3      595.61      646.51      5.13 o
   6   2   3      431.94      486.32      5.16 o
   7   2   3       68.76       76.70      2.80 o
   8   2   3     1040.49     1037.85     11.03 o
   9   2   3      283.73      286.83      7.45 o
  10   2   3      623.81      610.98      8.95 o
  11   2   3        3.96       -4.06      4.74 o
  12   2   3       84.01       62.57      4.77 o
  13   2   3        0.22       -3.09      6.99 o
  14   2   3        0.07        1.84     14.04 o
   1   3   3      161.80      194.09      1.76 o
   2   3   3      189.97      142.01      1.66 o
   3   3   3      564.46      613.61      4.59 o
   4   3   3       73.19       56.66      1.37 o
   5   3   3      191.11      197.51      2.51 o
   6   3   3       30.85       19.88      1.58 o
   7   3   3      217.30      226.40      4.36 o
   8   3   3      329.21      330.87      5.86 o
   9   3   3       38.04       33.98      3.02 o
  10   3   3       79.78       67.61      4.42 o
  11   3   3       93.88       92.41      5.74 o
  12   3   3        0.88       -3.42      4.24 o
  13   3   3        0.20       -3.48      4.96 o
   0   4   3       39.49       20.23      0.96 o
   1   4   3      733.17      748.78      5.86 o
   2   4   3     3213.94     3270.22     19.89 o
   3   4   3       84.11       73.65      1.68 o
   4   4   3      288.33      318.10      3.64 o
   5   4   3      283.20      329.65      3.72 o
   6   4   3        5.20        1.61      1.00 o
   7   4   3       89.90       97.47      3.25 o
   8   4   3      563.24      588.21      7.85 o
   9   4   3        0.00       -2.09      2.09 o
  10   4   3      607.58      608.78     10.39 o
  11   4   3       11.50       15.70      3.23 o
  12   4   3       26.71       18.19      4.57 o
  13   4   3       30.08       30.69     13.12 o
   1   5   3      509.29      540.85      4.57 o
   2   5   3      232.57      236.95      2.79 o
   3   5   3      348.14      396.26      3.74 o
   4   5   3     1029.53     1041.19      8.42 o
   5   5   3      138.87      140.56      3.37 o
   6   5   3      552.98      545.38      5.81 o
   7   5   3        2.96        1.54      1.16 o
   8   5   3      819.90      869.38     12.80 o
   9   5   3        0.00       -2.33      2.33 o
  10   5   3      134.60      136.72      5.69 o
  11   5   3        3.42        2.46      3.01 o
  12   5   3       50.40       64.31      7.06 o
  13   5   3        1.57      -13.20     13.20 o
   0   6   3      199.77      178.50      3.97 o
   1   6   3       16.91       10.01      0.84 o
   2   6   3      776.92      745.31      6.65 o
   3   6   3       50.82       68.46      1.97 o
   4   6   3      867.30      889.00      7.57 o
   5   6   3        1.71        2.85      1.09 o
   6   6   3      118.87      123.57      4.25 o
   7   6   3        5.82        6.15      2.12 o
   8   6   3       54.52       79.82      4.33 o
   9   6   3       29.64       23.85      3.16 o
  10   6   3      246.61      289.23      8.05 o
  11   6   3       43.41       40.93      4.83 o
  12   6   3      133.02      114.92     18.07 o
   1   7   3       45.87       33.94      1.29 o
   2   7   3      484.41      496.08      6.24 o
   3   7   3       14.04       14.42      1.37 o
   4   7   3     4035.15     3978.44     30.85 o
   5   7   3      410.31      395.17      6.57 o
   6   7   3     1560.80     1590.74     16.87 o
   7   7   3       10.56       10.61      2.69 o
   8   7   3      109.78      119.16      5.32 o
   9   7   3       19.06       16.29      3.57 o
  10   7   3      110.25      107.36      6.02 o
  11   7   3       40.29       36.54      6.27 o
   0   8   3       53.82       63.53      3.68 o
   1   8   3       16.58       17.35      2.06 o
   2   8   3      369.52      369.87      5.99 o
   3   8   3        6.72       10.60      2.15 o
   4   8   3       16.00       28.23      2.77 o
   5   8   3       26.99       27.11      2.91 o
   6   8   3      105.71       75.86      3.95 o
   7   8   3       33.39       30.23      3.41 o
   8   8   3      382.09      360.62     11.66 o
   9   8   3       19.59       12.45      4.99 o
  10   8   3       47.90       31.30     14.46 o
   1   9   3       84.83       88.79      3.66 o
   2   9   3       45.45       25.22      2.78 o
   3   9   3        0.47        1.66      1.99 o
   4   9   3        6.28       14.59      2.77 o
   5   9   3      308.51      310.63      9.20 o
   6   9   3        2.01       -1.72      3.23 o
   7   9   3        3.76        1.91      3.61 o
   8   9   3        8.59        9.38      5.05 o
   0  10   3      288.31      307.14     12.37 o
   1  10   3        9.56        1.52      2.95 o
   2  10   3      128.56      139.94      6.13 o
   3  10   3        1.77        0.25      2.88 o
   4  10   3        0.22       -0.98      2.70 o
   5  10   3        0.23       -2.79      2.97 o
   6  10   3        5.12        3.02      4.59 o
   7  10   3       10.85        4.25      6.71 o
   1  11   3       28.28       29.28      4.71 o
   2  11   3      271.22      339.46     10.68 o
   3  11   3        0.85       -4.07      4.07 o
   4  11   3      226.06      211.47     21.64 o
   5  11   3        3.04       13.04     21.40 o
   0   0   4     1082.99      972.46     12.54 o
   1   0   4     3419.48     3566.65     28.47 o
   2   0   4     3236.42     3344.66     23.91 o
   3   0   4     3709.10     3477.38     25.13 o
   4   0   4      335.87      288.81      3.48 o
   5   0   4      354.92      236.89      3.48 o
   6   0   4      189.44      228.92      5.13 o
   7   0   4     3623.84     3539.57     35.25 o
   8   0   4     1867.82     1943.79     21.42 o
   9   0   4     1126.02     1113.67     14.87 o
  10   0   4       23.59       19.74      5.26 o
  11   0   4      689.44      817.05     16.44 o
  12   0   4        2.11        2.02      6.68 o
  13   0   4      558.18      618.76     44.19 o
  14   0   4        0.96       26.31     10.75 o
   1   1   4      716.92      691.73      4.34 o
   2   1   4        2.32        5.23      0.47 o
   3   1   4     5282.21     5706.35     29.54 o
   4   1   4       37.93       43.52      1.06 o
   5   1   4      181.74      164.80      2.21 o
   6   1   4        5.39       16.85      1.26 o
   7   1   4        5.01        0.31      1.16 o
   8   1   4      164.70      175.12      4.05 o
   9   1   4      913.80      892.23     10.19 o
  10   1   4       89.50       96.39      3.92 o
  11   1   4      154.98      125.10      6.11 o
  12   1   4      188.18      190.39     11.32 o
  13   1   4       49.09       39.08     10.96 o
  14   1   4       19.78       41.85     17.47 o
   0   2   4     1195.25     1263.18     10.37 o
   1   2   4     4817.67     5031.51     27.81 o
   2   2   4     6668.68     6728.51     36.96 o
   3   2   4     3007.16     2856.92     16.09 o
   4   2   4       32.88       34.64      1.06 o
   5   2   4     7630.38     7853.67     41.26 o
   6   2   4       54.66       63.74      2.01 o
   7   2   4      660.08      693.21      7.29 o
   8   2   4      222.28      249.18      4.24 o
   9   2   4      305.70      362.75      7.43 o
  10   2   4      835.12      894.33     12.09 o
  11   2   4        0.34       -1.91      3.75 o
  12   2   4       34.34       35.90      6.60 o
  13   2   4        2.59        2.97      6.27 o
  14   2   4       11.75       13.54     15.71 o
   1   3   4      405.82      338.28      2.64 o
   2   3   4     1040.41     1035.03      6.88 o
   3   3   4     6163.07     6199.69     35.94 o
   4   3   4     4460.42     4772.89     27.55 o
   5   3   4      246.88      280.32      3.17 o
   6   3   4       18.70       17.83      1.30 o
   7   3   4      213.94      251.93      5.19 o
   8   3   4      380.73      355.80      5.64 o
   9   3   4      478.96      444.03      7.90 o
  10   3   4        8.03        4.01      2.45 o
  11   3   4      414.86      370.80     10.48 o
  12   3   4       32.93       27.15      6.05 o
  13   3   4        1.42       -1.67     13.27 o
   0   4   4       90.02      110.63      1.97 o
   1   4   4       14.62       11.79      0.70 o
   2   4   4     3430.80     3608.70     21.51 o
   3   4   4      300.12      321.47      3.12 o
   4   4   4       19.32       19.38      1.16 o
   5   4   4      164.40      176.15      3.66 o
   6   4   4      143.05      135.71      2.51 o
   7   4   4       13.72       19.89      1.80 o
   8   4   4      180.71      180.03      4.95 o
   9   4   4      329.64      352.27      7.12 o
  10   4   4       93.86       88.98      4.92 o
  11   4   4       55.52       53.68      4.07 o
  12   4   4        2.42       -1.95      3.79 o
  13   4   4       25.65       29.35     10.38 o
   1   5   4       64.19       94.58      1.80 o
   2   5   4       86.66       58.94      1.63 o
   3   5   4        0.06       -0.42      0.72 o
   4   5   4        1.53       -0.08      0.88 o
   5   5   4      415.10      424.40      5.11 o
   6   5   4      225.25      210.62      3.46 o
   7   5   4      374.73      401.96      5.49 o
   8   5   4       98.55       93.68      4.75 o
   9   5   4      325.28      322.62      7.70 o
  10   5   4       21.43       16.55      3.33 o
  11   5   4       13.54       13.18      3.32 o
  12   5   4       38.72       50.37      6.98 o
  13   5   4        0.06      -12.37     12.37 o
   0   6   4     1095.98     1015.84     13.93 o
   1   6   4      371.63      390.30      3.82 o
   2   6   4      754.90      731.58      6.72 o
   3   6   4     2159.74     2287.28     17.32 o
   4   6   4       57.65       56.22      1.86 o
   5   6   4     1452.50     1503.61     11.61 o
   6   6   4        1.69       -0.23      1.38 o
   7   6   4       41.18       50.13      3.07 o
   8   6   4      444.65      452.00      8.89 o
   9   6   4      123.25      123.43      5.46 o
  10   6   4      112.41      142.42      6.22 o
  11   6   4      171.76      170.19      7.38 o
  12   6   4       18.22        8.02     12.70 o
   1   7   4       71.87       79.14      1.77 o
   2   7   4      223.49      257.36      3.25 o
   3   7   4        0.73        0.16      1.15 o
   4   7   4        0.08        4.78      1.50 o
   5   7   4      256.16      285.88      5.57 o
   6   7   4       75.26       72.27      3.12 o
   7   7   4      129.87      110.71      4.91 o
   8   7   4        0.47       -1.76      2.60 o
   9   7   4       63.37       57.16      4.53 o
  10   7   4       33.80       30.03      4.47 o
  11   7   4        0.72        0.10      5.02 o
   0   8   4      243.38      225.65      5.71 o
   1   8   4      117.24      121.06      2.78 o
   2   8   4      280.06      281.04      6.16 o
   3   8   4     2099.27     2092.23     22.65 o
   4   8   4       13.05       16.39      1.81 o
   5   8   4      711.73      687.17     10.16 o
   6   8   4      113.71      100.98      4.52 o
   7   8   4       23.86       28.54      3.69 o
   8   8   4        0.25       -3.01      3.01 o
   9   8   4      100.83      113.54      6.31 o
  10   8   4       47.27       55.37     10.69 o
   1   9   4      871.22      849.33     12.85 o
   2   9   4       15.45       11.05      2.55 o
   3   9   4      429.69      443.75      7.77 o
   4   9   4      166.87      175.44      6.07 o
   5   9   4        3.18       11.09      2.91 o
   6   9   4       39.21       38.27      4.46 o
   7   9   4       20.08        5.59      3.72 o
   8   9   4       90.97       95.10      8.04 o
   0  10   4      199.65      206.85     10.90 o
   1  10   4       40.65       60.74      5.95 o
   2  10   4       30.60       37.11      4.20 o
   3  10   4        7.86       23.31      3.21 o
   4  10   4        7.33       10.70      3.06 o
   5  10   4       22.42       23.88      4.14 o
   6  10   4       20.56       25.55      6.26 o
   7  10   4       12.79       13.00      7.23 o
   1  11   4      148.28      170.90      8.24 o
   2  11   4       28.14       23.13      4.70 o
   3  11   4       48.27       56.11      6.44 o
   4  11   4       40.75       30.30     12.48 o
   5  11   4       65.97       61.20     31.61 o
   1   1   5    15636.32    15716.65    159.36 o
   2   1   5     1305.40     1338.80      7.94 o
   3   1   5     1193.48     1179.66      6.91 o
   4   1   5      222.64      343.81      2.92 o
   5   1   5     3740.72     4183.42     22.86 o
   6   1   5       38.12       38.44      1.52 o
   7   1   5     1223.08     1311.80     11.98 o
   8   1   5       14.20        9.57      1.70 o
   9   1   5      833.48      892.43      9.99 o
  10   1   5       65.17       68.05      4.50 o
  11   1   5      240.83      253.41      7.75 o
  12   1   5      220.61      209.85     10.72 o
  13   1   5        1.60       -3.28      7.64 o
  14   1   5       29.98       47.06     15.13 o
   0   2   5     9565.13     9396.54     73.02 o
   1   2   5     1913.94     2154.83     12.18 o
   2   2   5      251.26      337.04      2.85 o
   3   2   5     1088.91     1268.57      8.00 o
   4   2   5       15.26        3.42      0.70 o
   5   2   5      438.32      382.11      3.69 o
   6   2   5        0.52        2.11      1.11 o
   7   2   5     2271.18     2185.97     18.11 o
   8   2   5        1.39       -1.01      1.32 o
   9   2   5      800.47      751.82     10.08 o
  10   2   5      329.60      316.99     10.60 o
  11   2   5      279.85      290.37      8.18 o
  12   2   5       17.62        1.99      5.62 o
  13   2   5      253.35      240.64     15.50 o
  14   2   5       24.44        3.01     14.54 o
   1   3   5      785.89      736.24      5.02 o
   2   3   5      194.55      232.24      2.31 o
   3   3   5      492.72      572.81      4.47 o
   4   3   5     2512.23     2612.55     15.61 o
   5   3   5        0.20        0.10      0.82 o
   6   3   5        5.63        5.13      0.94 o
   7   3   5       26.58       20.62      1.75 o
   8   3   5      666.74      650.01      8.92 o
   9   3   5        0.90       -1.36      2.12 o
  10   3   5      144.89      132.10      5.20 o
  11   3   5       34.24       33.89      4.12 o
  12   3   5       48.03       40.09      7.92 o
  13   3   5       12.81        6.08     17.09 o
   0   4   5      435.73      431.15      4.83 o
   1   4   5      112.94      163.75      1.83 o
   2   4   5      966.03      958.07      6.42 o
   3   4   5     1397.26     1243.36      8.40 o
   4   4   5     2070.72     2050.00     14.24 o
   5   4   5     2998.58     3084.27     21.84 o
   6   4   5      354.71      367.48      4.55 o
   7   4   5      546.00      536.75      6.63 o
   8   4   5      264.58      283.81      7.86 o
   9   4   5      146.24      143.20      5.07 o
  10   4   5      135.70      137.02      5.89 o
  11   4   5      114.42      109.73      5.74 o
  12   4   5       53.98       48.53      5.43 o
  13   4   5      139.48      136.45     15.96 o
   1   5   5     4259.34     4071.77     25.04 o
   2   5   5      157.84      178.61      2.34 o
   3   5   5      979.74      984.07      7.49 o
   4   5   5      379.67      344.49      3.99 o
   5   5   5      537.85      532.04      5.94 o
   6   5   5     2027.31     1983.64     15.37 o
   7   5   5      958.10      960.72     10.46 o
   8   5   5      137.34      144.60      5.80 o
   9   5   5      137.45      148.99      5.88 o
  10   5   5        8.47        6.37      3.41 o
  11   5   5       71.98       83.18      5.03 o
  12   5   5      227.41      258.22     12.63 o
  13   5   5       29.92       21.40     17.05 o
   0   6   5       13.62        9.29      1.32 o
   1   6   5      426.56      404.84      4.29 o
   2   6   5      139.36      136.87      2.71 o
   3   6   5     1807.05     1663.79     14.30 o
   4   6   5        3.73        1.43      0.71 o
   5   6   5       38.53       36.47      1.81 o
   6   6   5       77.00       87.71      3.17 o
   7   6   5       12.14        6.92      2.26 o
   8   6   5        4.22        2.14      2.63 o
   9   6   5        6.68       11.12      3.10 o
  10   6   5       13.78       15.36      3.87 o
  11   6   5       59.97       65.53      7.90 o
   1   7   5     1736.94     1683.92     12.55 o
   2   7   5      103.55      109.47      2.36 o
   3   7   5      280.42      278.02      4.25 o
   4   7   5      127.25      119.68      3.46 o
   5   7   5      122.53      114.19      4.49 o
   6   7   5       85.82       85.37      3.62 o
   7   7   5       75.91       76.39      4.69 o
   8   7   5       37.40       31.44      3.75 o
   9   7   5      662.37      721.39     13.87 o
  10   7   5       42.22       53.19      4.89 o
  11   7   5      229.51      262.92     12.13 o
   0   8   5        4.81       11.79      2.90 o
   1   8   5       54.14       58.42      2.67 o
   2   8   5      202.63      222.59      4.24 o
   3   8   5       13.30       33.37      2.49 o
   4   8   5        5.63       11.75      2.40 o
   5   8   5       12.29       22.28      2.61 o
   6   8   5       57.43       35.94      3.72 o
   7   8   5      158.73      162.96      6.72 o
   8   8   5        0.03       -0.56      3.38 o
   9   8   5        3.11        1.12      4.15 o
  10   8   5       11.19        4.58      6.47 o
   1   9   5       21.34       21.55      2.93 o
   2   9   5       22.83       18.91      2.79 o
   3   9   5      379.87      390.96      8.03 o
   4   9   5      102.22       96.04      4.85 o
   5   9   5        0.80       -1.33      2.54 o
   6   9   5        3.23        7.90      3.84 o
   7   9   5        8.85        7.22      3.83 o
   8   9   5       18.01       12.61      6.16 o
   0  10   5      173.39      183.70     10.35 o
   1  10   5       23.58       22.02      3.75 o
   2  10   5       84.33       79.45      5.26 o
   3  10   5      581.83      582.14     10.62 o
   4  10   5        7.56        1.34      3.07 o
   5  10   5      482.27      524.95     13.65 o
   6  10   5       49.11       53.19      8.86 o
   7  10   5       32.12       22.58      8.11 o
   1  11   5      376.31      368.78     13.38 o
   2  11   5      285.67      326.01     12.19 o
   3  11   5       41.12       39.33      6.28 o
   4  11   5      191.57      199.10     25.31 o
   5  11   5        0.22        8.19     20.89 o
   0   0   6    24871.96    25049.90    757.32 o
   1   0   6     1467.82     1607.37     13.90 o
   2   0   6    19803.02    20041.87    290.73 o
   3   0   6      383.16      380.21      4.47 o
   4   0   6     2010.68     2089.41     16.28 o
   5   0   6       76.27       59.97      1.94 o
   6   0   6     3079.70     3114.12     26.88 o
   7   0   6      288.17      314.68      6.35 o
   8   0   6     2119.33     2245.40     25.68 o
   9   0   6       54.37       56.71      3.85 o
  10   0   6     3607.62     3858.08     53.27 o
  11   0   6      405.11      393.71     16.14 o
  12   0   6      181.31      200.96     16.66 o
  13   0   6       11.00       10.47     11.97 o
  14   0   6       94.93       73.94     14.10 o
   1   1   6      715.72      764.98      5.03 o
   2   1   6      266.90      330.87      2.66 o
   3   1   6       77.35       74.84      1.50 o
   4   1   6      713.96      675.80      4.72 o
   5   1   6      207.70      229.69      2.50 o
   6   1   6      193.76      188.46      2.87 o
   7   1   6       43.87       44.89      2.13 o
   8   1   6      291.67      230.58      4.52 o
   9   1   6       71.39       69.91      3.12 o
  10   1   6       86.23       78.16      3.65 o
  11   1   6        6.83        1.75      4.21 o
  12   1   6      557.60      582.28     18.93 o
  13   1   6       33.83       17.88     10.38 o
   0   2   6    11963.41    11801.82     92.34 o
   1   2   6      316.63      324.84      2.74 o
   2   2   6     1973.50     1945.04     11.52 o
   3   2   6      534.10      585.12      4.46 o
   4   2   6      487.72      459.96      3.82 o
   5   2   6        0.93        2.93      0.82 o
   6   2   6       16.38       15.59      1.26 o
   7   2   6      124.05      113.25      3.07 o
   8   2   6      430.49      488.82      6.63 o
   9   2   6       15.41       18.78      3.02 o
  10   2   6       66.64       82.86      4.25 o
  11   2   6       89.08       88.11      6.78 o
  12   2   6       15.64        7.95      5.07 o
  13   2   6       19.85       24.48      5.87 o
  14   2   6       14.88       18.22     14.88 o
   1   3   6     1160.90     1188.66      7.53 o
   2   3   6       64.44       25.72      0.89 o
   3   3   6     1224.46     1409.71      8.67 o
   4   3   6       12.82       33.22      1.19 o
   5   3   6        7.67        5.31      0.95 o
   6   3   6     1313.18     1309.34     10.70 o
   7   3   6        0.00       -0.47      1.26 o
   8   3   6      199.06      156.45      4.54 o
   9   3   6       17.79       11.18      2.46 o
  10   3   6       35.30       30.69      3.19 o
  11   3   6        0.01       -1.81      3.18 o
  12   3   6      145.95      147.17      7.30 o
  13   3   6       25.31       22.76      8.79 o
   0   4   6     2760.83     2582.33     21.69 o
   1   4   6      261.39      285.80      2.65 o
   2   4   6        5.67       16.69      0.82 o
   3   4   6      358.13      324.01      3.25 o
   4   4   6      875.88      898.27      7.12 o
   5   4   6      967.13     1007.48      8.37 o
   6   4   6        1.16        0.90      1.08 o
   7   4   6      541.06      557.58      6.00 o
   8   4   6      376.77      377.67      7.16 o
   9   4   6        0.42        1.32      2.37 o
  10   4   6      134.24      127.39      5.71 o
  11   4   6       25.31       23.72      4.05 o
  12   4   6        0.01       -4.11      4.11 o
  13   4   6       14.67       27.44     11.45 o
   1   5   6       90.43      101.03      1.82 o
   2   5   6      256.98      255.92      2.71 o
   3   5   6        1.24       -0.62      0.79 o
   4   5   6     3138.07     3180.85     22.36 o
   5   5   6      414.43      451.75      5.11 o
   6   5   6      106.25      109.47      2.92 o
   7   5   6      128.86      111.85      3.35 o
   8   5   6        9.05        1.83      2.42 o
   9   5   6       98.81      103.78      5.16 o
  10   5   6       93.41      101.16      5.40 o
  11   5   6      156.75      164.41      6.92 o
  12   5   6      282.35      259.88     13.81 o
   0   6   6     2814.99     2702.75     25.50 o
   1   6   6        4.57        8.12      1.07 o
   2   6   6     1698.98     1684.09     13.88 o
   3   6   6        2.09        3.16      1.42 o
   4   6   6      168.33      181.87      2.81 o
   5   6   6       35.80       30.88      1.80 o
   6   6   6     1204.19     1135.92     13.30 o
   7   6   6        0.08       -2.02      2.02 o
   8   6   6      504.56      487.68      9.38 o
   9   6   6       71.41       63.41      4.41 o
  10   6   6      674.25      757.87     14.03 o
  11   6   6      144.89      190.19     12.24 o
   1   7   6        5.91        6.75      1.10 o
   2   7   6       16.42        9.57      1.33 o
   3   7   6      476.33      484.90      6.02 o
   4   7   6        0.75       -0.54      1.78 o
   5   7   6      199.75      212.03      5.66 o
   6   7   6       22.64       18.24      2.27 o
   7   7   6       13.20        9.53      2.85 o
   8   7   6        5.46        4.39      3.36 o
   9   7   6       18.00       13.20      3.56 o
  10   7   6       81.83       78.21      6.00 o
  11   7   6        2.83       -5.69      7.89 o
   0   8   6     2501.81     2336.65     35.90 o
   1   8   6       34.91       44.25      2.84 o
   2   8   6     1050.05     1017.11     12.72 o
   3   8   6        2.58        0.12      1.76 o
   4   8   6        7.71        3.22      2.10 o
   5   8   6       20.86       21.65      2.63 o
   6   8   6      109.61       88.69      4.49 o
   7   8   6       94.11       89.85      5.41 o
   8   8   6      205.40      210.62      8.05 o
   9   8   6       24.85       27.67      5.82 o
  10   8   6       64.30       86.21     17.83 o
   1   9   6       77.96       81.33      3.44 o
   2   9   6      682.79      786.62     14.33 o
   3   9   6        4.90        2.16      2.54 o
   4   9   6      591.21      654.03     11.26 o
   5   9   6       11.94        7.58      3.24 o
   6   9   6      623.34      659.94     14.00 o
   7   9   6        6.01       -3.35      4.06 o
   8   9   6       52.35       43.97     10.74 o
   9   9   6       19.92       13.88     16.72 o
   0  10   6      374.11      348.40     15.67 o
   1  10   6      195.45      180.90      7.94 o
   2  10   6        4.79        6.01      3.65 o
   3  10   6       14.83       13.74      3.36 o
   4  10   6       22.53       25.54      3.72 o
   5  10   6        0.92       -3.03      4.46 o
   6  10   6       19.12        8.39      5.47 o
   7  10   6       76.18       75.88     10.58 o
   1  11   6       81.45       81.78      6.99 o
   2  11   6        6.81        5.14      5.37 o
   3  11   6       44.88       21.61      8.69 o
   4  11   6      243.06      220.40     17.81 o
   1   1   7     8322.88     8518.08     46.70 o
   2   1   7      455.12      599.34      4.09 o
   3   1   7       14.02        5.44      0.68 o
   4   1   7     1666.35     1566.89      9.53 o
   5   1   7      731.78      746.21      5.72 o
   6   1   7     2135.32     2229.89     15.52 o
   7   1   7     1779.32     1796.45     14.45 o
   8   1   7      236.45      228.37      4.29 o
   9   1   7      515.15      516.01      7.94 o
  10   1   7        2.52       -1.74      2.23 o
  11   1   7       68.99       70.55      6.67 o
  12   1   7      308.50      353.80     18.86 o
  13   1   7       12.04        3.86      8.50 o
   0   2   7     1537.72     1694.20     14.32 o
   1   2   7     1137.71     1273.93      8.09 o
   2   2   7        0.13        1.75      0.63 o
   3   2   7     1761.44     2107.28     12.69 o
   4   2   7     3033.77     3247.31     18.91 o
   5   2   7      349.90      307.40      3.50 o
   6   2   7      286.24      302.31      4.17 o
   7   2   7     2366.35     2306.19     18.52 o
   8   2   7      242.21      230.07      4.56 o
   9   2   7      565.46      548.82      8.49 o
  10   2   7      384.36      349.37      9.52 o
  11   2   7        7.39        0.26      4.38 o
  12   2   7        8.25        4.70      3.61 o
  13   2   7      326.73      340.32     31.59 o
   1   3   7     1706.87     1651.73     10.05 o
   2   3   7      662.45      690.74      5.15 o
   3   3   7      273.25      312.78      3.11 o
   4   3   7      446.69      471.40      4.44 o
   5   3   7      394.33      358.53      3.94 o
   6   3   7        0.60       -0.63      0.95 o
   7   3   7        3.07       -1.09      1.09 o
   8   3   7      285.31      312.34      5.62 o
   9   3   7       35.26       38.32      3.21 o
  10   3   7        1.46       -0.89      2.27 o
  11   3   7        4.29        2.39      3.19 o
  12   3   7       50.24       57.74      6.64 o
  13   3   7        0.04       -3.28      7.48 o
   0   4   7     2984.88     2901.73     23.35 o
   1   4   7      439.68      420.18      3.56 o
   2   4   7      766.05      785.80      5.87 o
   3   4   7      491.92      429.19      3.77 o
   4   4   7        2.47        3.39      0.70 o
   5   4   7      899.88      885.75      7.66 o
   6   4   7      294.07      316.34      4.19 o
   7   4   7     1435.90     1464.43     12.52 o
   8   4   7       95.28      105.72      4.32 o
   9   4   7       14.57        9.65      2.73 o
  10   4   7      696.91      761.01     12.80 o
  11   4   7       58.33       52.43      6.94 o
  12   4   7       45.36       32.62      6.00 o
  13   4   7       76.52      112.70     21.57 o
   1   5   7     4719.27     4616.17     28.49 o
   2   5   7     2221.36     2300.72     15.81 o
   3   5   7        4.27        0.09      0.84 o
   4   5   7     1247.75     1393.55     10.76 o
   5   5   7      322.09      322.88      3.87 o
   6   5   7      361.63      395.09      5.05 o
   7   5   7      254.70      246.52      6.63 o
   8   5   7        9.98        7.01      2.69 o
   9   5   7      256.30      268.94      7.48 o
  10   5   7       45.46       47.45      4.65 o
  11   5   7       21.61       27.09      4.28 o
  12   5   7      134.34      120.58     10.68 o
   0   6   7        2.86        3.40      1.17 o
   1   6   7      378.21      356.56      3.77 o
   2   6   7       72.11       67.68      1.63 o
   3   6   7     1227.40     1186.11      9.54 o
   4   6   7      346.83      357.63      4.03 o
   5   6   7      974.18      933.75      8.84 o
   6   6   7       59.84       71.84      3.40 o
   7   6   7        9.76        9.00      2.34 o
   8   6   7        7.33        1.47      2.59 o
   9   6   7       72.99       76.81      5.00 o
  10   6   7       20.36       14.26      3.90 o
  11   6   7       71.85       86.33      9.44 o
   1   7   7     1057.64      982.88      8.96 o
   2   7   7      839.89      780.09      8.51 o
   3   7   7      514.08      493.52      7.51 o
   4   7   7      659.81      666.81      9.17 o
   5   7   7       41.83       26.06      2.21 o
   6   7   7        1.42        0.67      2.15 o
   7   7   7      631.35      587.35     10.68 o
   8   7   7        3.08       -2.74      2.74 o
   9   7   7       80.87       80.86      5.27 o
  10   7   7        0.08       -5.24      5.24 o
  11   7   7       53.45       55.80      8.82 o
   0   8   7      322.96      312.98     11.52 o
   1   8   7      154.10      142.44      4.61 o
   2   8   7       23.28       22.99      2.57 o
   3   8   7        2.17        7.39      2.46 o
   4   8   7       11.27       19.16      2.63 o
   5   8   7      296.26      338.26      7.55 o
   6   8   7        6.61        2.00      2.63 o
   7   8   7       18.07        8.91      3.48 o
   8   8   7        1.02       -1.08      3.46 o
   9   8   7       15.31       26.57      6.04 o
  10   8   7       16.48       14.21     10.20 o
   1   9   7        4.20        7.81      2.28 o
   2   9   7        5.00        3.65      2.14 o
   3   9   7      109.18      112.10      5.13 o
   4   9   7      446.06      407.81      8.81 o
   5   9   7       41.58       33.40      4.98 o
   6   9   7       22.76       29.46      4.56 o
   7   9   7        3.50        3.39      4.37 o
   8   9   7       47.31       65.94     10.97 o
   0  10   7      412.21      431.27     17.20 o
   1  10   7      218.50      223.89      9.46 o
   2  10   7      396.37      393.67     14.15 o
   3  10   7      297.91      337.07      9.01 o
   4  10   7       12.72       11.22      3.69 o
   5  10   7       69.63       74.94     14.57 o
   6  10   7       78.91       74.28      7.51 o
   7  10   7       11.47       27.30      9.62 o
   1  11   7      290.21      298.67     18.34 o
   2  11   7       79.92       73.27      9.26 o
   3  11   7       22.69       22.52      6.80 o
   4  11   7       42.09       28.55     16.72 o
   0   0   8    16432.95    16861.85    311.09 o
   1   0   8        0.53        2.73      0.93 o
   2   0   8     5243.22     5254.64     41.01 o
   3   0   8      438.59      365.21      4.55 o
   4   0   8      181.40      177.27      3.19 o
   5   0   8     5855.67     5917.44     49.22 o
   6   0   8      116.46      173.68      4.67 o
   7   0   8     3477.47     3565.79     35.54 o
   8   0   8      201.33      197.63      5.91 o
   9   0   8        0.90       -1.45      2.54 o
  10   0   8        3.30       -3.72      3.72 o
  11   0   8        1.43       -5.42      5.42 o
  12   0   8        4.11       -5.02      9.84 o
  13   0   8      243.39      310.83     91.41 o
   1   1   8       75.59       41.51      1.10 o
   2   1   8      325.26      348.89      3.17 o
   3   1   8      330.83      378.51      3.19 o
   4   1   8      234.58      261.47      2.71 o
   5   1   8      423.37      465.64      4.36 o
   6   1   8      313.43      347.07      3.94 o
   7   1   8     1023.65     1016.87      9.06 o
   8   1   8      119.71      111.38      3.70 o
   9   1   8      134.40      123.52      4.34 o
  10   1   8       67.10       51.71      3.66 o
  11   1   8       15.70        7.26      5.52 o
  12   1   8      103.09       83.53      8.41 o
  13   1   8       91.00       78.82     16.55 o
   0   2   8     3008.69     3135.92     28.08 o
   1   2   8      799.14      791.01      5.46 o
   2   2   8      423.42      427.54      3.70 o
   3   2   8     5626.53     5722.80     31.28 o
   4   2   8       29.47       31.77      1.28 o
   5   2   8      387.98      365.17      4.13 o
   6   2   8      236.47      240.66      3.62 o
   7   2   8       14.67       17.06      1.73 o
   8   2   8      591.99      569.22      8.87 o
   9   2   8       98.47      108.15      4.73 o
  10   2   8       11.36       10.13      2.71 o
  11   2   8      144.00      138.34      6.06 o
  12   2   8       79.52       97.03      6.84 o
  13   2   8      150.97      129.71     27.82 o
   1   3   8     2113.04     2046.43     12.29 o
   2   3   8      218.13      225.08      2.61 o
   3   3   8      427.94      399.94      3.68 o
   4   3   8        0.26       -0.16      0.89 o
   5   3   8      371.23      400.53      4.54 o
   6   3   8        4.87       -0.67      0.98 o
   7   3   8      435.03      472.70      6.20 o
   8   3   8       16.89       19.53      2.88 o
   9   3   8     1092.92     1046.25     12.91 o
  10   3   8      186.07      184.42      8.57 o
  11   3   8      534.25      502.41     11.72 o
  12   3   8        1.80        0.57      4.80 o
  13   3   8        0.33       -8.79     14.29 o
   0   4   8      170.25      186.96      3.09 o
   1   4   8     1381.73     1380.76      9.10 o
   2   4   8       56.68       62.39      1.50 o
   3   4   8      145.22      156.31      2.50 o
   4   4   8      335.28      353.14      4.08 o
   5   4   8      407.89      410.96      4.91 o
   6   4   8       78.24       80.09      2.47 o
   7   4   8      599.77      558.28      7.11 o
   8   4   8      476.09      441.91      7.51 o
   9   4   8      276.97      267.26      8.97 o
  10   4   8       84.27       87.19      5.11 o
  11   4   8      223.53      241.41      8.73 o
  12   4   8        2.45       -1.42      8.91 o
  13   4   8      204.84      208.88     26.95 o
   1   5   8     2166.86     2209.25     14.93 o
   2   5   8       20.29       19.55      1.12 o
   3   5   8        1.81       -0.40      1.01 o
   4   5   8        0.25       -0.35      1.11 o
   5   5   8       86.30       92.23      2.57 o
   6   5   8      339.57      325.09      4.65 o
   7   5   8      175.29      206.03      6.06 o
   8   5   8        2.34        0.37      2.66 o
   9   5   8      166.15      189.42      6.61 o
  10   5   8        8.36        4.27      3.30 o
  11   5   8       31.98       27.67      4.60 o
  12   5   8        0.36      -11.37     11.37 o
   0   6   8       27.08       19.22      1.91 o
   1   6   8      966.24      983.38      7.83 o
   2   6   8      599.30      548.18      5.02 o
   3   6   8     1503.85     1480.85     11.23 o
   4   6   8      283.15      270.76      5.43 o
   5   6   8     1151.37     1188.89     11.93 o
   6   6   8       31.95       40.09      2.94 o
   7   6   8     1026.39     1093.60     13.51 o
   8   6   8      227.59      214.17      6.41 o
   9   6   8        0.11       -1.27      3.04 o
  10   6   8       11.93       11.37      3.96 o
  11   6   8       81.41       81.01      8.77 o
   1   7   8      117.35      110.95      2.96 o
   2   7   8        3.16        2.78      1.80 o
   3   7   8       47.85       43.03      2.70 o
   4   7   8      467.01      434.56      7.79 o
   5   7   8        2.22        5.18      1.88 o
   6   7   8        4.34        3.30      2.21 o
   7   7   8       15.10       23.91      3.26 o
   8   7   8      110.98      101.98      5.40 o
   9   7   8       15.63       -0.10      3.24 o
  10   7   8       27.48       11.10      5.46 o
  11   7   8        1.09       -7.94      7.94 o
   0   8   8      186.16      189.35      9.02 o
   1   8   8       62.28       55.18      3.93 o
   2   8   8       43.60       46.73      2.95 o
   3   8   8      726.97      704.02     11.04 o
   4   8   8        0.24       -1.11      2.23 o
   5   8   8      834.27      778.37     13.34 o
   6   8   8        0.90       -0.39      2.49 o
   7   8   8       10.78       10.07      4.02 o
   8   8   8       52.10       39.05      4.82 o
   9   8   8       21.20        8.56      6.06 o
  10   8   8        3.88        9.69     10.20 o
   1   9   8      285.74      269.24     11.00 o
   2   9   8        0.29        1.08      2.37 o
   3   9   8      198.28      209.09      7.92 o
   4   9   8        4.61       11.30      3.13 o
   5   9   8       98.66       85.00      5.24 o
   6   9   8        5.12       -0.88      3.73 o
   7   9   8      136.34      130.51     12.67 o
   8   9   8       18.87       13.06      8.16 o
   0  10   8      465.78      478.48     19.85 o
   1  10   8        4.71       -1.02      4.16 o
   2  10   8        5.22        8.17      3.41 o
   3  10   8      106.19      133.57      6.96 o
   4  10   8      102.77       98.18      6.80 o
   5  10   8       16.33       21.58      8.87 o
   6  10   8        1.52        3.47      9.07 o
   7  10   8       51.16       62.36     11.59 o
   1  11   8      352.26      389.83     18.14 o
   2  11   8       32.11       30.01      9.36 o
   3  11   8       33.17       45.42      8.07 o
   1   1   9       46.73       41.80      1.13 o
   2   1   9     1338.65     1276.62      8.51 o
   3   1   9     1732.53     1879.08     10.95 o
   4   1   9     1623.06     1496.56      9.63 o
   5   1   9      448.67      465.69      4.88 o
   6   1   9     2554.17     2559.73     18.23 o
   7   1   9        7.59       15.01      1.51 o
   8   1   9      407.61      451.03      6.52 o
   9   1   9      104.31      104.55      4.76 o
  10   1   9      149.34      135.45      5.43 o
  11   1   9       59.61       58.48      5.45 o
  12   1   9       81.74       93.52     11.98 o
  13   1   9       42.73       60.14     10.66 o
   0   2   9      868.17      733.76      7.96 o
   1   2   9      531.38      633.29      4.77 o
   2   2   9     3452.31     3487.05     20.80 o
   3   2   9       78.65       58.93      1.46 o
   4   2   9      458.39      477.83      4.65 o
   5   2   9      518.60      537.34      5.46 o
   6   2   9       56.24       42.16      1.74 o
   7   2   9        0.12       -1.20      1.20 o
   8   2   9     2187.51     2132.99     20.84 o
   9   2   9       63.23       57.30      3.63 o
  10   2   9      340.37      293.38      8.17 o
  11   2   9        3.17       -3.83      4.26 o
  12   2   9       81.56       71.31     10.71 o
  13   2   9       14.39       10.14      7.81 o
   1   3   9     4557.73     4903.48     28.18 o
   2   3   9       30.34       23.71      1.12 o
   3   3   9      989.64     1045.18      7.82 o
   4   3   9       47.83       59.77      1.85 o
   5   3   9      646.56      649.23      6.42 o
   6   3   9       11.38       11.71      1.61 o
   7   3   9       19.03       12.04      1.75 o
   8   3   9       41.69       48.05      3.32 o
   9   3   9       40.65       29.19      3.35 o
  10   3   9       11.01        6.86      4.15 o
  11   3   9        9.00        8.08      3.91 o
  12   3   9       18.53        9.42      5.46 o
  13   3   9        1.99       -6.35     14.88 o
   0   4   9     1092.64     1006.59     10.11 o
   1   4   9      535.95      619.62      5.18 o
   2   4   9      571.42      558.20      5.24 o
   3   4   9      234.14      259.23      3.28 o
   4   4   9      115.89      125.79      2.70 o
   5   4   9      322.52      289.23      4.13 o
   6   4   9        6.49        8.34      1.55 o
   7   4   9        6.72        1.23      1.70 o
   8   4   9      621.13      616.53      9.59 o
   9   4   9        9.03        3.53      2.83 o
  10   4   9      129.01      116.95      6.08 o
  11   4   9       45.37       46.32      5.02 o
  12   4   9      191.13      196.12     12.10 o
   1   5   9      132.96      145.20      2.53 o
   2   5   9      987.35      961.63      7.98 o
   3   5   9       13.20        7.28      1.19 o
   4   5   9     1511.84     1497.46     12.44 o
   5   5   9      298.71      289.54      4.38 o
   6   5   9       78.86       92.20      3.42 o
   7   5   9       96.66       76.58      3.98 o
   8   5   9       19.85       15.98      3.05 o
   9   5   9      331.86      344.27      8.34 o
  10   5   9        6.76       -2.34      3.07 o
  11   5   9       61.62       66.34      5.78 o
  12   5   9        1.45       -8.02     13.04 o
   0   6   9     2767.05     2755.67     26.83 o
   1   6   9       55.51       65.85      1.75 o
   2   6   9       84.39       89.86      2.06 o
   3   6   9        7.94       13.48      1.21 o
   4   6   9       47.67       36.84      2.00 o
   5   6   9       59.19       43.88      2.59 o
   6   6   9        1.22        2.17      2.08 o
   7   6   9       51.27       45.14      3.23 o
   8   6   9      110.04      119.70      5.42 o
   9   6   9       47.33       36.32      4.59 o
  10   6   9       50.62       63.31      5.32 o
  11   6   9        1.06       -6.42      6.42 o
   1   7   9      236.75      237.12      3.58 o
   2   7   9     2638.69     2704.64     27.56 o
   3   7   9      137.33      146.64      4.42 o
   4   7   9     1631.63     1647.98     16.49 o
   5   7   9       60.69       59.85      3.24 o
   6   7   9      932.36      936.99     13.26 o
   7   7   9      120.92      120.05      5.43 o
   8   7   9      120.89      124.45      5.94 o
   9   7   9       10.53        1.89      3.54 o
  10   7   9       34.05       30.62     10.79 o
  11   7   9        0.19       -1.08     15.71 o
   0   8   9      128.41      100.68      7.72 o
   1   8   9       14.75        7.76      2.03 o
   2   8   9      315.23      305.33      7.08 o
   3   8   9      285.94      282.11      7.11 o
   4   8   9        2.52       -2.23      2.23 o
   5   8   9       61.87       52.32      3.85 o
   6   8   9        6.26       12.46      3.17 o
   7   8   9        0.36       -0.36      3.31 o
   8   8   9      161.73      122.25      6.81 o
   9   8   9        4.42       12.24      9.82 o
  10   8   9      196.58      181.25     18.91 o
   1   9   9       66.50       71.64      4.25 o
   2   9   9        1.29       -1.91      2.44 o
   3   9   9        0.04       -1.50      2.28 o
   4   9   9        6.29        8.71      2.75 o
   5   9   9        0.92        0.43      3.17 o
   6   9   9      108.23      112.98      6.68 o
   7   9   9        3.21        1.46      5.28 o
   0  10   9      203.41      239.40     15.50 o
   1  10   9       18.52       16.32      4.17 o
   2  10   9      104.50      140.00      9.66 o
   3  10   9       35.10       16.41      4.52 o
   4  10   9       17.61       20.59      5.66 o
   5  10   9       17.05       15.16      7.97 o
   6  10   9       80.70       74.71     10.27 o
   7  10   9        8.79       33.77     13.04 o
   2  11   9       19.23       22.92      8.47 o
   3  11   9       23.26       34.25      9.52 o
   0   0  10        2.59        0.99      1.72 o
   1   0  10     2241.32     2458.27     21.32 o
   2   0  10     4358.86     4417.38     35.24 o
   3   0  10     1779.07     1869.52     16.48 o
   4   0  10      480.46      453.55      6.24 o
   5   0  10     2764.89     2517.45     25.53 o
   6   0  10       45.32       52.74      3.23 o
   7   0  10     1492.47     1425.95     19.00 o
   8   0  10      736.65      766.29     12.39 o
   9   0  10      278.30      313.01      9.55 o
  10   0  10       91.13       98.85      8.16 o
  11   0  10       18.73        3.68      6.04 o
  12   0  10       22.92       12.55     10.75 o
  13   0  10       88.53       60.05     49.39 o
   1   1  10     4648.52     4881.99     27.55 o
   2   1  10     3069.62     3351.92     20.07 o
   3   1  10        9.73        3.17      0.79 o
   4   1  10      155.72      134.77      2.28 o
   5   1  10      270.95      305.02      3.96 o
   6   1  10      300.53      285.49      4.14 o
   7   1  10      314.96      293.34      4.53 o
   8   1  10      451.21      463.32      6.85 o
   9   1  10      129.51      106.56      4.31 o
  10   1  10       13.93        6.31      2.92 o
  11   1  10        3.70       -4.11      4.11 o
  12   1  10        1.13       -6.72      6.72 o
  13   1  10       18.76       27.16      8.89 o
   0   2  10     1913.92     1949.22     17.96 o
   1   2  10      542.04      509.48      4.25 o
   2   2  10      119.39      140.16      2.00 o
   3   2  10      709.78      666.72      5.33 o
   4   2  10       35.79       44.40      1.57 o
   5   2  10     1064.54     1053.55      8.97 o
   6   2  10       52.30       69.02      2.42 o
   7   2  10       93.78      109.86      3.14 o
   8   2  10     1452.65     1521.31     16.20 o
   9   2  10       22.18        6.57      2.45 o
  10   2  10       92.35       96.58      4.77 o
  11   2  10        8.80        3.72      5.53 o
  12   2  10      100.57       99.92     10.38 o
   1   3  10     1027.62     1038.91      7.63 o
   2   3  10       92.93       74.50      1.93 o
   3   3  10        1.22        0.04      0.87 o
   4   3  10       79.29       71.74      2.04 o
   5   3  10      251.44      235.97      3.66 o
   6   3  10     2162.40     2107.80     17.28 o
   7   3  10     1170.07     1158.56     11.92 o
   8   3  10      316.91      301.03      7.58 o
   9   3  10       58.51       46.79      3.50 o
  10   3  10      233.88      222.13      6.68 o
  11   3  10        4.75       -3.10      4.81 o
  12   3  10       49.60       43.59      9.34 o
  13   3  10       11.81      -12.87     12.87 o
   0   4  10      786.36      730.20      8.01 o
   1   4  10       89.18       86.60      1.83 o
   2   4  10      465.32      462.62      5.09 o
   3   4  10      112.97      116.09      2.62 o
   4   4  10      119.15      103.91      2.59 o
   5   4  10      103.82       88.20      2.71 o
   6   4  10      192.31      181.17      3.90 o
   7   4  10       24.80       37.21      2.60 o
   8   4  10      430.30      417.82      8.31 o
   9   4  10       26.40       24.76      3.40 o
  10   4  10        5.58       -3.34      3.34 o
  11   4  10        5.45        6.01      3.88 o
  12   4  10       36.25       33.93     15.78 o
   1   5  10       19.13       16.69      1.28 o
   2   5  10     1677.13     1609.49     12.22 o
   3   5  10       27.40       31.36      1.76 o
   4   5  10      786.26      751.92      7.57 o
   5   5  10      110.16       92.17      2.82 o
   6   5  10      160.78      154.23      5.38 o
   7   5  10        0.06       -0.07      2.14 o
   8   5  10       95.71       99.12      4.71 o
   9   5  10      262.94      256.96      8.63 o
  10   5  10       76.57       69.02      4.99 o
  11   5  10      256.53      243.15     13.47 o
  12   5  10        0.04       -8.36     13.37 o
   0   6  10     3867.02     3729.19     39.16 o
   1   6  10      281.10      277.13      3.67 o
   2   6  10     2031.07     1974.37     15.02 o
   3   6  10      901.47      930.55      8.67 o
   4   6  10      159.79      156.04      3.78 o
   5   6  10     1051.07     1019.11     11.86 o
   6   6  10       98.31       90.95      3.94 o
   7   6  10      445.94      450.46      8.06 o
   8   6  10       29.75       25.65      3.59 o
   9   6  10       22.59       22.41      4.04 o
  10   6  10       60.32       64.44      5.42 o
  11   6  10       51.78       40.14     11.94 o
   1   7  10      309.49      287.02      4.72 o
   2   7  10      205.17      184.62      3.77 o
   3   7  10       42.57       38.72      2.16 o
   4   7  10       41.70       52.89      2.94 o
   5   7  10       18.31       14.88      2.43 o
   6   7  10       41.53       40.64      3.35 o
   7   7  10        2.11       -1.91      2.61 o
   8   7  10      216.75      198.41      7.60 o
   9   7  10       17.50       20.33      4.37 o
  10   7  10        7.02       -0.22      5.55 o
  11   7  10        5.40      -11.65     16.80 o
   0   8  10      569.74      577.11     13.11 o
   1   8  10      111.12      122.28      4.78 o
   2   8  10       24.94       17.64      2.78 o
   3   8  10      192.69      197.86      9.41 o
   4   8  10        6.08        4.07      2.58 o
   5   8  10      203.74      221.91      9.41 o
   6   8  10       60.27       65.55      4.59 o
   7   8  10      182.69      165.66      7.34 o
   8   8  10      265.74      248.49      9.87 o
   9   8  10        4.54       -7.72      7.72 o
   1   9  10       94.16       85.91      4.92 o
   2   9  10      127.56      110.37      5.59 o
   3   9  10       28.35       34.35      3.49 o
   4   9  10       18.40       19.39      3.30 o
   5   9  10       79.36       95.93      5.08 o
   6   9  10        7.28        3.02      4.21 o
   7   9  10        9.18        0.29     10.17 o
   0  10  10        0.54        4.39      5.88 o
   1  10  10       15.56       20.32      4.36 o
   2  10  10       10.81       12.24      4.21 o
   3  10  10        0.17        2.68      4.54 o
   4  10  10      125.67      111.46      9.91 o
   5  10  10        7.04      -16.13     16.13 o
   6  10  10        6.19      -14.21     14.21 o
   3  11  10      137.15      167.62     23.59 o
   1   1  11     7453.11     7714.86     42.71 o
   2   1  11       94.01      109.13      2.10 o
   3   1  11      953.17      959.11      7.26 o
   4   1  11      132.78      115.23      2.06 o
   5   1  11       88.06       93.69      2.42 o
   6   1  11       62.68       61.76      2.32 o
   7   1  11     2071.64     2129.04     18.80 o
   8   1  11      170.53      173.36      5.91 o
   9   1  11      503.60      534.42      8.74 o
  10   1  11        1.62       -3.10      3.10 o
  11   1  11      114.72      129.97      7.24 o
  12   1  11       28.94       21.71      4.47 o
  13   1  11       26.66       30.91     11.21 o
   0   2  11      243.65      223.44      3.95 o
   1   2  11      110.17      125.59      2.04 o
   2   2  11      192.72      188.36      2.68 o
   3   2  11       26.31       26.26      1.41 o
   4   2  11      207.08      214.37      3.15 o
   5   2  11     1323.04     1217.06     10.23 o
   6   2  11      546.19      540.19      6.28 o
   7   2  11      410.92      392.18      5.76 o
   8   2  11        2.31        1.22      2.15 o
   9   2  11        5.45        4.70      2.41 o
  10   2  11        6.85       -0.69      4.71 o
  11   2  11        3.53       -2.17      4.50 o
  12   2  11       27.72       22.32      7.90 o
   1   3  11     1201.41     1272.99      9.76 o
   2   3  11       20.99       23.04      1.37 o
   3   3  11      134.75      105.51      2.51 o
   4   3  11        2.42       -0.81      1.08 o
   5   3  11       89.87      105.99      2.73 o
   6   3  11        5.95        5.96      1.63 o
   7   3  11       46.64       36.82      2.84 o
   8   3  11       99.68      106.95      4.43 o
   9   3  11       11.78        9.26      2.88 o
  10   3  11       60.57       54.06      4.27 o
  11   3  11       40.89       33.19      6.40 o
  12   3  11      104.10       83.66     22.41 o
   0   4  11      540.40      497.44      6.47 o
   1   4  11      840.36      744.29      6.34 o
   2   4  11      334.38      329.54      4.26 o
   3   4  11      820.79      767.67      7.71 o
   4   4  11      296.88      291.50      4.18 o
   5   4  11      662.91      610.07      6.73 o
   6   4  11        8.51        7.06      1.69 o
   7   4  11      421.79      411.25      7.15 o
   8   4  11       14.19       10.36      2.81 o
   9   4  11        4.97        6.74      2.92 o
  10   4  11      362.31      380.27     14.33 o
  11   4  11       12.22        1.65      5.69 o
  12   4  11       12.93        0.39      6.75 o
   1   5  11     1618.27     1463.21     11.38 o
   2   5  11     1438.06     1396.08     11.44 o
   3   5  11      546.88      508.23      6.00 o
   4   5  11      294.48      276.80      4.31 o
   5   5  11        0.12       -1.47      1.47 o
   6   5  11      107.75      109.43      4.00 o
   7   5  11      834.24      758.86     10.33 o
   8   5  11        0.00        2.18      2.64 o
   9   5  11      462.95      505.49     10.45 o
  10   5  11       18.32       12.53      3.76 o
  11   5  11      207.44      245.94     24.54 o
  12   5  11       21.44       27.08     14.04 o
   0   6  11      564.05      596.24      8.57 o
   1   6  11       86.01       82.30      2.54 o
   2   6  11      133.46      134.54      2.88 o
   3   6  11       16.09       10.88      1.66 o
   4   6  11       26.17       30.05      2.50 o
   5   6  11        6.84       10.95      2.35 o
   6   6  11       31.60       36.68      2.98 o
   7   6  11      186.14      184.59      5.90 o
   8   6  11       54.13       53.79      4.24 o
   9   6  11        0.23       -3.08      3.08 o
  10   6  11        0.00       -4.08      4.08 o
  11   6  11       45.81       22.70     12.53 o
   1   7  11     1336.50     1282.37     13.76 o
   2   7  11       82.52       63.45      3.17 o
   3   7  11       83.23       89.93      5.02 o
   4   7  11       61.48       81.12      3.61 o
   5   7  11       53.66       50.69      3.48 o
   6   7  11        0.50        1.49      2.49 o
   7   7  11      142.36      166.48      6.39 o
   8   7  11        1.95        2.19      3.51 o
   9   7  11      474.08      535.41     12.71 o
  10   7  11        2.98        1.53      8.31 o
   0   8  11      306.62      334.71      7.88 o
   1   8  11      189.55      193.58      5.67 o
   2   8  11      232.85      242.33      6.82 o
   3   8  11      152.15      169.56      8.04 o
   4   8  11       63.88       75.29      5.66 o
   5   8  11       16.52       17.67      3.26 o
   6   8  11       17.20       10.67      3.20 o
   7   8  11       44.64       36.06      5.07 o
   8   8  11        1.57        8.79      5.02 o
   9   8  11       65.03       36.96     11.54 o
   1   9  11       22.43       29.81      3.93 o
   2   9  11        5.36        7.59      3.11 o
   3   9  11      120.73      129.80      5.59 o
   4   9  11        4.38        1.33      2.85 o
   5   9  11       23.85       25.98      3.76 o
   6   9  11        0.45        5.72      4.23 o
   7   9  11      115.05      126.13     13.82 o
   0  10  11       16.93       19.99      5.56 o
   1  10  11        9.54        8.95      4.18 o
   2  10  11        4.89       -0.45      4.30 o
   3  10  11      119.52      118.44     11.86 o
   4  10  11        1.54       -6.09      6.09 o
   5  10  11      477.58      500.59     23.52 o
   6  10  11        7.02      -10.53     13.37 o
   0   0  12    14839.06    14835.60    196.56 o
   1   0  12     4034.06     4111.85     34.56 o
   2   0  12     6815.97     6560.18     51.68 o
   3   0  12      188.69      179.96      4.49 o
   4   0  12      713.01      672.78      9.89 o
   5   0  12      357.25      341.56      6.28 o
   6   0  12     6119.07     6034.05     69.97 o
   7   0  12      312.51      330.96      7.94 o
   8   0  12     2974.95     3078.60     39.38 o
   9   0  12      175.71      150.02      8.84 o
  10   0  12      258.18      264.20     10.43 o
  11   0  12        2.84       -8.29     10.65 o
  12   0  12       24.97       19.60     17.27 o
  13   0  12        6.21       12.70     20.56 o
   1   1  12      581.97      667.47      7.86 o
   2   1  12      788.72      790.26      6.86 o
   3   1  12       30.63       24.76      1.42 o
   4   1  12      232.74      204.84      3.51 o
   5   1  12     1375.79     1308.31     11.66 o
   6   1  12     1652.89     1623.22     14.75 o
   7   1  12        0.97        2.25      1.81 o
   8   1  12       23.10       19.24      2.63 o
   9   1  12       95.77       91.05      5.53 o
  10   1  12       13.47        4.40      3.74 o
  11   1  12       25.31       15.40      5.96 o
  12   1  12       21.64       10.77      4.35 o
  13   1  12       25.13       13.90     11.70 o
   0   2  12     1640.21     1643.50     19.52 o
   1   2  12       60.47       68.28      1.94 o
   2   2  12      543.48      548.94      5.82 o
   3   2  12       72.18       75.63      1.83 o
   4   2  12       14.94       10.28      1.44 o
   5   2  12        7.93        4.11      0.92 o
   6   2  12        0.49       -1.08      1.29 o
   7   2  12      309.67      286.35      5.00 o
   8   2  12        1.12       -2.20      2.20 o
   9   2  12      118.56      119.71      6.63 o
  10   2  12      527.77      549.12     16.03 o
  11   2  12       11.17        4.01      7.44 o
  12   2  12        0.02        1.64      5.61 o
  13   2  12       70.53      -44.32     44.32 o
   1   3  12      149.27      173.58      3.22 o
   2   3  12        8.72        1.62      1.11 o
   3   3  12      172.11      170.99      3.22 o
   4   3  12      524.86      513.28      5.63 o
   5   3  12       35.02       47.66      2.13 o
   6   3  12      689.18      658.97      7.46 o
   7   3  12      149.13      125.21      4.77 o
   8   3  12      346.96      335.97      7.06 o
   9   3  12        5.57        3.65      3.13 o
  10   3  12       40.21       28.31      6.14 o
  11   3  12      110.62      113.15      9.99 o
  12   3  12      280.19      252.07     34.12 o
   0   4  12     5051.99     4976.08     44.68 o
   1   4  12       39.30       28.40      1.46 o
   2   4  12      945.18      913.93      8.49 o
   3   4  12      120.05      131.48      3.18 o
   4   4  12      222.55      205.53      3.82 o
   5   4  12      129.23      125.39      3.36 o
   6   4  12     1267.63     1220.43     12.98 o
   7   4  12      173.91      156.27      4.67 o
   8   4  12        1.22        0.73      2.50 o
   9   4  12        4.05        8.60      3.05 o
  10   4  12       53.38       50.02      4.50 o
  11   4  12        2.99        0.88      4.13 o
  12   4  12       38.65       32.13     12.42 o
   1   5  12     2267.94     2281.08     16.46 o
   2   5  12      688.00      656.38      6.89 o
   3   5  12        4.05        2.76      1.43 o
   4   5  12      547.66      560.73      6.67 o
   5   5  12      202.82      159.87      4.14 o
   6   5  12      290.30      287.57      5.97 o
   7   5  12       67.67       76.83      3.81 o
   8   5  12       98.39       81.93      4.81 o
   9   5  12       40.62       36.26      3.88 o
  10   5  12       20.52       13.32      3.91 o
  11   5  12        0.31       -6.97      6.97 o
   0   6  12     5578.47     5330.39     51.88 o
   1   6  12      450.74      408.37      4.78 o
   2   6  12      625.60      585.18      7.01 o
   3   6  12       64.61       56.39      2.91 o
   4   6  12       65.29       53.01      3.10 o
   5   6  12      104.80      108.28      4.20 o
   6   6  12      463.28      424.88      8.12 o
   7   6  12      267.17      263.12      6.83 o
   8   6  12      248.22      226.72      7.72 o
   9   6  12        7.37        3.28      3.62 o
  10   6  12      270.07      289.82     12.91 o
  11   6  12       24.53      -32.77     32.77 o
   1   7  12        9.85       12.05      1.97 o
   2   7  12        8.88       13.58      2.37 o
   3   7  12        4.26        1.12      2.06 o
   4   7  12      206.61      176.39      5.51 o
   5   7  12       57.88       58.72      3.69 o
   6   7  12       34.77       33.50      3.41 o
   7   7  12        1.82        0.85      3.17 o
   8   7  12        0.37       -3.29      3.29 o
   9   7  12        6.93        1.70      4.98 o
  10   7  12        1.78       -7.08      7.08 o
   0   8  12      106.99       97.76      6.31 o
   1   8  12        1.06        5.85      2.40 o
   2   8  12      653.69      647.85     11.68 o
   3   8  12       20.74       29.62      3.49 o
   4   8  12      139.31      148.38      6.30 o
   5   8  12        0.15       -2.86      2.86 o
   6   8  12        7.57        3.76      3.71 o
   7   8  12        1.04        0.92      4.02 o
   8   8  12       88.53      101.15      9.05 o
   9   8  12       23.77       10.36      9.86 o
   1   9  12        0.04        1.86      2.88 o
   2   9  12       13.99       12.46      3.81 o
   3   9  12       21.27       17.35      3.27 o
   4   9  12      295.08      343.68     11.39 o
   5   9  12       81.30       88.09      5.66 o
   6   9  12      454.48      501.76     15.24 o
   7   9  12       71.56       62.23     12.46 o
   0  10  12      136.40      126.73      9.01 o
   1  10  12        0.06       -1.57      3.98 o
   2  10  12        7.75        3.65      5.61 o
   3  10  12       23.38       21.41      7.79 o
   4  10  12       54.38       66.88     13.46 o
   1   1  13     2844.13     2836.81     20.43 o
   2   1  13      234.05      222.82      3.78 o
   3   1  13      919.12      971.11      9.04 o
   4   1  13     1630.78     1554.31     13.58 o
   5   1  13     1358.52     1357.48     12.47 o
   6   1  13     1990.89     1957.42     17.24 o
   7   1  13      680.99      672.36      8.19 o
   8   1  13      103.85      107.26      5.97 o
   9   1  13      296.03      298.07      9.45 o
  10   1  13        7.95        5.45      3.18 o
  11   1  13        4.01       -2.11      6.58 o
  12   1  13      116.33      103.92     24.49 o
  13   1  13        0.44        3.68     14.54 o
   0   2  13     1257.10     1270.00     16.10 o
   1   2  13      438.54      456.00      5.08 o
   2   2  13      172.11      188.91      3.44 o
   3   2  13      206.72      184.04      2.99 o
   4   2  13        8.33        5.12      1.59 o
   5   2  13      468.36      444.12      5.61 o
   6   2  13     1108.65     1074.09     10.53 o
   7   2  13      118.46       95.36      3.43 o
   8   2  13       68.12       58.05      3.90 o
   9   2  13       30.99       20.79      3.34 o
  10   2  13        1.57        0.16      3.42 o
  11   2  13        2.00       -3.51      3.51 o
  12   2  13        4.59        2.97      6.28 o
   1   3  13        0.17        6.96      1.66 o
   2   3  13      385.84      376.00      4.62 o
   3   3  13      272.44      260.03      4.22 o
   4   3  13        8.34        4.61      1.43 o
   5   3  13       59.26       64.12      2.45 o
   6   3  13       40.67       39.61      2.25 o
   7   3  13      310.40      283.01      7.48 o
   8   3  13      410.49      421.80      9.29 o
   9   3  13       19.17        9.99      3.79 o
  10   3  13        2.00       -2.69      4.19 o
  11   3  13       71.47       57.12     11.18 o
  12   3  13       30.52       14.97      9.99 o
   0   4  13     2985.23     2864.02     28.62 o
   1   4  13        3.10        3.85      1.18 o
   2   4  13      173.37      149.94      3.29 o
   3   4  13      884.45      862.59      8.95 o
   4   4  13       21.00       18.10      1.91 o
   5   4  13      110.06      120.24      3.43 o
   6   4  13      102.38      100.90      3.75 o
   7   4  13      114.21      124.39      4.48 o
   8   4  13      269.18      275.35     10.30 o
   9   4  13      269.76      238.64      7.66 o
  10   4  13      559.08      557.88     13.08 o
  11   4  13       77.88       54.94     10.67 o
  12   4  13       30.03       28.40     12.13 o
   1   5  13      888.43      887.07      8.06 o
   2   5  13     1056.97     1076.63     10.12 o
   3   5  13      280.61      269.88      4.54 o
   4   5  13      316.85      335.17      5.59 o
   5   5  13       57.81       54.28      3.08 o
   6   5  13      508.29      527.49      8.24 o
   7   5  13       58.34       67.71      3.81 o
   8   5  13       93.58      102.80      5.26 o
   9   5  13      312.62      339.24     12.22 o
  10   5  13        2.52       -3.70      3.70 o
  11   5  13       13.15       -9.96     25.43 o
   0   6  13     1222.00     1154.01     14.19 o
   1   6  13        6.63        3.71      1.44 o
   2   6  13        1.94       -0.43      1.73 o
   3   6  13       68.90       74.33      3.40 o
   4   6  13       22.09       17.72      2.44 o
   5   6  13      257.46      255.49      6.30 o
   6   6  13        1.17       -0.28      2.34 o
   7   6  13       88.46       94.29      5.01 o
   8   6  13       19.08       27.72      4.04 o
   9   6  13       37.66       38.31      4.73 o
  10   6  13        1.20       -9.81     14.23 o
   1   7  13      234.43      232.41      5.96 o
   2   7  13       69.38       52.17      3.53 o
   3   7  13      277.66      287.34      7.00 o
   4   7  13      417.54      412.55      8.48 o
   5   7  13        1.16       -2.74      2.74 o
   6   7  13      280.00      296.11      7.87 o
   7   7  13       39.34       29.98      4.13 o
   8   7  13        1.28       -0.86      3.86 o
   9   7  13      364.02      431.26     15.41 o
  10   7  13        2.13       -1.67     11.87 o
   0   8  13      166.68      160.29      7.66 o
   1   8  13       29.29       35.90      3.02 o
   2   8  13       13.57       19.33      3.30 o
   3   8  13       79.78      100.63      5.23 o
   4   8  13       82.53       79.69      5.07 o
   5   8  13        7.73        4.95      3.29 o
   6   8  13       43.22       43.64      5.19 o
   7   8  13       29.73       24.58      5.03 o
   8   8  13        0.05       -7.30      7.30 o
   1   9  13       22.28       21.36      4.27 o
   2   9  13      160.93      156.56      7.93 o
   3   9  13       68.45       69.93      5.03 o
   4   9  13      177.64      150.06      6.46 o
   5   9  13        0.02       -0.70      5.06 o
   6   9  13       26.06       24.18     10.35 o
   7   9  13        0.35        0.67     13.87 o
   0  10  13      243.30      299.68     16.66 o
   1  10  13       11.02        6.35      6.51 o
   2  10  13      145.69      140.17     13.02 o
   3  10  13       16.57       16.79      8.78 o
   4  10  13       83.32       90.26     12.31 o
   0   0  14      827.02      806.80     24.02 o
   1   0  14       52.22       67.25      3.54 o
   2   0  14      513.92      492.85      8.81 o
   3   0  14     5247.46     4994.29     58.05 o
   4   0  14      139.38      116.47      4.98 o
   5   0  14     1870.52     1891.19     26.24 o
   6   0  14       25.43       38.33      4.46 o
   7   0  14      198.35      183.17      7.07 o
   8   0  14      314.79      299.18      8.87 o
   9   0  14       42.11       25.50      4.02 o
  10   0  14        0.25        1.78      4.97 o
  11   0  14      239.78      227.13     12.52 o
  12   0  14      107.98       94.98     35.48 o
   1   1  14      125.98      176.42      7.45 o
   2   1  14      487.06      452.70      5.89 o
   3   1  14      568.47      590.54      7.22 o
   4   1  14     1171.32     1107.93     11.49 o
   5   1  14      631.68      600.98      8.02 o
   6   1  14        7.16        7.83      1.79 o
   7   1  14      258.40      238.77      5.38 o
   8   1  14      189.74      185.13      5.40 o
   9   1  14      103.21       88.49      4.91 o
  10   1  14       57.50       54.47      6.34 o
  11   1  14        7.70       -2.04      3.84 o
  12   1  14        1.13       -2.22      5.88 o
   0   2  14        0.13        2.67      1.90 o
   1   2  14      626.00      635.75      6.83 o
   2   2  14     1477.61     1466.95     13.73 o
   3   2  14     2021.22     1985.13     16.58 o
   4   2  14      204.03      203.84      3.34 o
   5   2  14      583.32      600.46      8.09 o
   6   2  14       66.93       59.90      2.69 o
   7   2  14      310.27      346.30      7.26 o
   8   2  14       24.83       21.19      3.08 o
   9   2  14       45.49       42.70      3.94 o
  10   2  14       57.69       70.66      5.60 o
  11   2  14       14.89        5.37      7.34 o
  12   2  14       70.32       58.68     12.15 o
   1   3  14     3195.23     3113.54     23.67 o
   2   3  14     1033.86     1048.11     10.03 o
   3   3  14     1479.39     1487.30     14.44 o
   4   3  14      338.66      344.37      5.84 o
   5   3  14        3.50        0.39      1.73 o
   6   3  14       42.54       45.94      2.51 o
   7   3  14      245.64      223.39      6.27 o
   8   3  14       91.24       76.98      4.14 o
   9   3  14      897.08      895.30     19.15 o
  10   3  14        0.09       -3.00      4.00 o
  11   3  14      127.73      101.11      9.30 o
  12   3  14        3.79       -6.69     12.37 o
   0   4  14       27.47       31.08      2.43 o
   1   4  14      344.39      335.82      4.39 o
   2   4  14      807.48      807.46      8.44 o
   3   4  14      962.23      939.93      9.64 o
   4   4  14       87.66       88.92      3.20 o
   5   4  14      584.01      566.46      8.25 o
   6   4  14      455.69      478.99      7.41 o
   7   4  14      326.13      311.62      6.94 o
   8   4  14       21.91       23.98      3.36 o
   9   4  14        3.43        3.51      5.68 o
  10   4  14       28.44       33.65      4.39 o
  11   4  14       35.28       21.61     14.96 o
  12   4  14        5.70      -13.37     13.37 o
   1   5  14      184.77      209.16      3.71 o
   2   5  14      328.78      350.10      5.33 o
   3   5  14      288.90      290.22      4.98 o
   4   5  14        8.51       -0.74      1.91 o
   5   5  14      130.92      128.95      5.18 o
   6   5  14      113.15       99.65      4.08 o
   7   5  14        0.31       -2.46      2.46 o
   8   5  14       16.13       11.54      3.37 o
   9   5  14      291.83      333.72      9.51 o
  10   5  14       51.47       52.29      5.72 o
  11   5  14      327.28      348.92     27.92 o
   0   6  14      469.18      435.10     10.84 o
   1   6  14       13.71       12.56      2.28 o
   2   6  14       69.57       65.03      3.35 o
   3   6  14     1281.94     1302.28     15.97 o
   4   6  14      405.94      372.29      7.90 o
   5   6  14      469.02      503.01      9.43 o
   6   6  14        0.34       -2.63      2.63 o
   7   6  14       86.39      108.99      5.33 o
   8   6  14        0.17       -3.17      3.29 o
   9   6  14       46.72       45.03      5.04 o
  10   6  14        0.21       -1.22      8.33 o
   1   7  14      120.99      136.02      4.94 o
   2   7  14        4.80        3.64      2.37 o
   3   7  14       81.06       78.35      4.38 o
   4   7  14        7.14        4.43      2.63 o
   5   7  14       78.87       45.72      4.16 o
   6   7  14        8.89       12.46      3.38 o
   7   7  14        5.31        1.69      3.48 o
   8   7  14      106.48      106.60      7.05 o
   9   7  14       16.85        8.99      8.01 o
   0   8  14       30.22       27.80      4.39 o
   1   8  14        4.95        4.55      2.49 o
   2   8  14       22.73       17.11      4.08 o
   3   8  14       71.08       61.14      4.57 o
   4   8  14        4.03        3.06      3.19 o
   5   8  14      447.99      456.15     10.75 o
   6   8  14        0.63       -1.61      3.94 o
   7   8  14      446.76      454.75     15.92 o
   8   8  14        6.57       15.88     10.03 o
   1   9  14      208.27      205.33      8.87 o
   2   9  14        4.20        7.30      3.76 o
   3   9  14      123.50      131.18      6.64 o
   4   9  14       27.81       50.44      5.22 o
   5   9  14       45.19       46.43      5.69 o
   6   9  14        0.06       -1.03      5.34 o
   7   9  14       16.14        0.33      8.53 o
   0  10  14        6.97       13.54      8.19 o
   1  10  14       80.48       96.34      8.51 o
   2  10  14        0.04       -6.17      6.78 o
   3  10  14       46.06       64.35     12.04 o
   4  10  14       65.43       43.81     16.55 o
   1   1  15      873.72      838.17      8.39 o
   2   1  15        4.76        1.21      1.51 o
   3   1  15      530.11      508.37      7.02 o
   4   1  15     2011.66     1928.33     18.53 o
   5   1  15       80.40       71.59      3.09 o
   6   1  15     1317.56     1290.39     14.23 o
   7   1  15        2.71        0.76      2.24 o
   8   1  15      843.72      881.22     12.79 o
   9   1  15      111.13      123.14      5.71 o
  10   1  15       64.02       60.81      7.40 o
  11   1  15       30.36       22.41      7.39 o
  12   1  15      150.89      120.31     54.00 o
   0   2  15     1146.92     1065.22     15.61 o
   1   2  15       36.40       30.54      1.75 o
   2   2  15     2111.95     2048.65     18.08 o
   3   2  15     1095.04     1016.61     10.52 o
   4   2  15       66.18       50.75      1.83 o
   5   2  15       72.54       65.16      3.98 o
   6   2  15      526.96      502.53      8.71 o
   7   2  15        6.79        1.46      2.48 o
   8   2  15      686.87      667.33     10.90 o
   9   2  15       11.77       -1.04      3.69 o
  10   2  15      103.91       71.14      8.43 o
  11   2  15       87.83       80.91     10.81 o
   1   3  15       50.37       47.95      2.21 o
   2   3  15       68.46       76.88      2.55 o
   3   3  15      423.08      421.35      6.45 o
   4   3  15       21.22       31.73      2.49 o
   5   3  15      185.72      188.13      5.30 o
   6   3  15        0.30       -1.96      1.96 o
   7   3  15        2.38        0.08      4.22 o
   8   3  15        0.03       -0.81      2.94 o
   9   3  15       57.24       57.96      7.06 o
  10   3  15        7.03       -3.85      3.85 o
  11   3  15       17.18       -0.90      5.67 o
   0   4  15      212.58      191.76      5.05 o
   1   4  15      296.42      275.68      4.27 o
   2   4  15      669.36      707.81      8.98 o
   3   4  15       35.02       32.92      2.51 o
   4   4  15       10.39        6.34      2.04 o
   5   4  15       39.52       35.08      2.87 o
   6   4  15       83.16       85.41      3.99 o
   7   4  15        0.02       -2.36      2.36 o
   8   4  15       94.83       96.77      5.05 o
   9   4  15        1.80       -2.84      2.84 o
  10   4  15      128.19      127.21      6.55 o
  11   4  15       54.00       35.33     18.02 o
   1   5  15      133.85      103.89      2.95 o
   2   5  15      118.51      122.63      3.67 o
   3   5  15       20.27       12.10      2.15 o
   4   5  15      807.99      859.12     11.46 o
   5   5  15      210.18      184.90      5.60 o
   6   5  15      100.22      122.53      4.90 o
   7   5  15        2.15       -2.60      2.60 o
   8   5  15       31.54       27.26      3.98 o
   9   5  15        0.86       -3.61      4.13 o
  10   5  15        7.25        1.33      5.81 o
  11   5  15        9.53       -3.18     14.38 o
   0   6  15      105.78      119.04      6.75 o
   1   6  15       15.28       16.21      2.53 o
   2   6  15        8.44        9.87      2.45 o
   3   6  15        8.05       16.43      2.70 o
   4   6  15       49.65       44.72      3.73 o
   5   6  15        0.13        3.82      2.83 o
   6   6  15       23.48       10.88      3.21 o
   7   6  15        0.25       -1.28      2.96 o
   8   6  15       30.45       26.68      4.36 o
   9   6  15       16.45       19.30      5.59 o
  10   6  15      376.64      407.88     23.11 o
   1   7  15      111.75      111.12      5.32 o
   2   7  15     1361.65     1383.14     18.36 o
   3   7  15      115.35      107.30      5.07 o
   4   7  15     1252.36     1328.48     18.07 o
   5   7  15        3.92       -0.39      2.91 o
   6   7  15      196.63      208.16      7.47 o
   7   7  15        7.06        6.66      3.83 o
   8   7  15      227.84      241.75     10.71 o
   9   7  15      139.96      152.90     18.40 o
   0   8  15      433.60      408.08     17.01 o
   1   8  15        0.11       -0.34      2.42 o
   2   8  15      228.78      237.63      7.31 o
   3   8  15       12.11        5.49      3.33 o
   4   8  15       45.92       23.13      3.83 o
   5   8  15       57.23       44.62      4.64 o
   6   8  15       21.52       19.87      6.61 o
   7   8  15      149.85      169.74     12.75 o
   1   9  15        5.45        3.06      3.81 o
   2   9  15        2.07       -1.86      3.86 o
   3   9  15       47.77       52.12      5.13 o
   4   9  15      123.09       96.23      7.61 o
   5   9  15        0.10       -2.63      5.26 o
   6   9  15       14.81       12.66      6.91 o
   0  10  15        3.77       -1.00      8.36 o
   1  10  15        2.44        2.34      6.30 o
   2  10  15      133.05      182.84     19.91 o
   3  10  15       12.74       -1.00     11.87 o
   0   0  16     1270.65     1217.57     27.46 o
   1   0  16       71.17       70.17      3.10 o
   2   0  16      204.31      199.75      6.69 o
   3   0  16      625.68      620.09     12.76 o
   4   0  16      982.41      979.53     15.75 o
   5   0  16     2344.25     2351.37     31.91 o
   6   0  16       32.19       31.91      3.72 o
   7   0  16      267.97      295.45     13.86 o
   8   0  16      479.41      523.85     12.11 o
   9   0  16        1.09        4.61      5.12 o
  10   0  16      128.83      130.73     10.07 o
  11   0  16       86.64      115.52     10.45 o
  12   0  16        8.57      -21.83     43.29 o
   1   1  16       14.90       20.89      1.33 o
   2   1  16      823.65      787.37     10.27 o
   3   1  16     1315.59     1286.43     13.43 o
   4   1  16       14.04       18.69      2.17 o
   5   1  16      159.41      164.51      4.44 o
   6   1  16       40.15       43.65      2.84 o
   7   1  16      390.92      393.11      7.48 o
   8   1  16        7.82        2.52      2.88 o
   9   1  16       55.85       42.04      4.02 o
  10   1  16      141.18      118.39      6.84 o
  11   1  16       31.40       28.37      5.65 o
  12   1  16        0.25       -9.31      9.31 o
   0   2  16       28.98       30.16      3.14 o
   1   2  16     1066.82     1015.67      9.92 o
   2   2  16     1939.21     1901.76     18.46 o
   3   2  16      496.02      507.25      6.75 o
   4   2  16       49.88       48.96      1.97 o
   5   2  16        7.03        5.35      2.22 o
   6   2  16      481.80      497.00      8.79 o
   7   2  16        0.61       -1.65      2.53 o
   8   2  16       46.12       44.85      5.62 o
   9   2  16       23.77       10.41      4.93 o
  10   2  16      176.80      188.69     13.00 o
  11   2  16        5.48        4.67      5.61 o
   1   3  16       62.64       77.55      2.78 o
   2   3  16      155.22      133.28      3.52 o
   3   3  16        8.44        1.97      1.77 o
   4   3  16     4099.27     3968.36     35.36 o
   5   3  16      121.09      116.03      4.34 o
   6   3  16      331.70      326.04      7.35 o
   7   3  16      259.36      267.42      6.80 o
   8   3  16      317.68      328.73     13.35 o
   9   3  16      286.04      297.40     14.13 o
  10   3  16       18.39       13.38      6.05 o
  11   3  16       89.24       40.40     21.26 o
   0   4  16      234.80      201.86      6.08 o
   1   4  16        1.08       -0.64      1.39 o
   2   4  16     1684.32     1579.38     16.13 o
   3   4  16      158.90      166.98      4.74 o
   4   4  16      103.53      104.33      4.24 o
   5   4  16        6.65        2.22      2.58 o
   6   4  16       50.93       35.83      3.97 o
   7   4  16       32.48       37.92      4.41 o
   8   4  16       38.56       30.81      4.47 o
   9   4  16        1.07       -3.88      3.88 o
  10   4  16       20.91       14.39      4.86 o
  11   4  16       18.75       -1.97     10.34 o
   1   5  16      687.04      709.50      9.73 o
   2   5  16       50.91       39.96      3.05 o
   3   5  16       11.22        5.65      2.36 o
   4   5  16       70.44       70.31      3.87 o
   5   5  16        0.04       -2.24      2.24 o
   6   5  16      206.54      218.46      6.86 o
   7   5  16       15.70        8.62      3.05 o
   8   5  16      223.22      244.99      8.57 o
   9   5  16       11.28        1.32      3.92 o
  10   5  16       19.52       14.08      8.26 o
   0   6  16      315.20      303.81      9.90 o
   1   6  16      358.92      368.58      7.77 o
   2   6  16      369.04      377.60      7.47 o
   3   6  16      574.20      626.00     10.86 o
   4   6  16        0.16       -2.53      2.53 o
   5   6  16      455.84      494.73     10.03 o
   6   6  16       16.87       15.86      3.47 o
   7   6  16      135.90      121.63      5.97 o
   8   6  16      494.28      587.69     12.85 o
   9   6  16       21.90       33.33      7.06 o
  10   6  16      180.94      165.16     23.76 o
   1   7  16        7.60        8.70      3.06 o
   2   7  16       20.29       24.65      3.24 o
   3   7  16       35.79       36.14      3.75 o
   4   7  16       58.18       50.59      4.13 o
   5   7  16       40.51       35.30      3.97 o
   6   7  16       43.84       33.14      4.18 o
   7   7  16       12.36       18.88      4.32 o
   8   7  16       37.44       45.06      8.20 o
   0   8  16       30.88       40.07      5.57 o
   1   8  16       12.20        7.81      2.96 o
   2   8  16      238.48      271.77      8.11 o
   3   8  16       28.19       23.83      4.27 o
   4   8  16       46.22       45.33      4.95 o
   5   8  16      127.92      138.12      6.95 o
   6   8  16       13.05        3.67      6.21 o
   7   8  16       78.08       98.12     12.19 o
   1   9  16       59.46       50.50      5.74 o
   2   9  16        1.70       -4.01      4.56 o
   3   9  16        1.97        4.91      4.56 o
   4   9  16       93.60       87.10      7.85 o
   5   9  16        6.47        5.40      6.44 o
   0  10  16       18.68       18.56     10.70 o
   1  10  16       35.08       28.38     14.38 o
   2  10  16       49.17       50.83     12.54 o
   1   1  17     3749.47     3686.45     31.68 o
   2   1  17      830.08      779.46     10.41 o
   3   1  17      785.32      825.12     11.05 o
   4   1  17      559.62      533.65      7.72 o
   5   1  17       13.61        8.80      2.14 o
   6   1  17      588.93      572.09      8.86 o
   7   1  17      820.07      820.37     12.43 o
   8   1  17        8.80        3.93      2.99 o
   9   1  17      287.42      324.52     10.39 o
  10   1  17        2.14       -1.60      3.78 o
  11   1  17      167.30      183.13     17.51 o
  12   1  17       43.21      -19.56     32.60 o
   0   2  17       45.94       41.94      3.89 o
   1   2  17        2.53        3.30      1.81 o
   2   2  17       17.68       14.01      2.56 o
   3   2  17        0.36        1.77      1.39 o
   4   2  17      392.46      396.84      5.75 o
   5   2  17      606.12      569.36      9.07 o
   6   2  17      133.73      139.07      5.36 o
   7   2  17      277.18      274.82      8.17 o
   8   2  17       32.33       18.15      4.42 o
   9   2  17        8.56        3.48      3.07 o
  10   2  17       38.90       50.46      7.71 o
  11   2  17       17.98       11.84      7.80 o
   1   3  17      138.21      172.22      3.82 o
   2   3  17      921.14      934.72     11.38 o
   3   3  17       15.70       16.42      2.47 o
   4   3  17       11.18       11.69      2.43 o
   5   3  17       50.21       38.32      3.24 o
   6   3  17       22.21       22.61      3.90 o
   7   3  17        2.87        1.61      2.76 o
   8   3  17        0.05       -1.91      2.86 o
   9   3  17       91.76       97.26      6.39 o
  10   3  17       45.26       39.65      5.55 o
  11   3  17       14.93        4.65     11.32 o
   0   4  17     1312.10     1259.54     16.07 o
   1   4  17      293.74      283.15      4.66 o
   2   4  17       18.16       18.32      2.43 o
   3   4  17      345.53      373.31      7.23 o
   4   4  17       10.44        4.62      2.29 o
   5   4  17      471.79      513.29      8.89 o
   6   4  17       15.15       11.89      3.11 o
   7   4  17      367.94      390.73      9.80 o
   8   4  17        3.90       -0.02      3.14 o
   9   4  17        3.99        1.36      4.35 o
  10   4  17       25.79       12.08      7.42 o
   1   5  17     1619.57     1511.93     16.69 o
   2   5  17      188.14      194.31      6.49 o
   3   5  17       29.89       26.14      3.07 o
   4   5  17        3.97        0.11      2.48 o
   5   5  17       73.31       60.95      3.93 o
   6   5  17       62.80       62.01      4.30 o
   7   5  17      272.83      255.80      8.05 o
   8   5  17       48.90       38.34      5.03 o
   9   5  17      219.03      202.28     11.68 o
  10   5  17       23.02        7.87      8.78 o
   0   6  17       26.39       48.38      5.10 o
   1   6  17        1.47        0.68      2.46 o
   2   6  17        2.17       -2.14      2.58 o
   3   6  17       57.43       47.37      3.81 o
   4   6  17       17.07       24.75      4.10 o
   5   6  17       30.35       35.37      3.92 o
   6   6  17       16.53       25.09      3.80 o
   7   6  17       15.73        7.52      3.65 o
   8   6  17        0.19       -3.41      4.62 o
   9   6  17       69.55       63.87      9.94 o
   1   7  17      733.89      739.60     13.31 o
   2   7  17      319.29      368.19      9.24 o
   3   7  17      249.91      270.37      9.52 o
   4   7  17       17.30       23.74      3.58 o
   5   7  17        1.79       -3.07      3.07 o
   6   7  17        3.03       -2.13      3.74 o
   7   7  17      269.68      289.62     10.67 o
   8   7  17      239.72      254.09     17.30 o
   0   8  17        3.10       12.13      4.48 o
   1   8  17        0.07        3.10      2.96 o
   2   8  17       47.89       59.04      4.62 o
   3   8  17        9.62       10.52      3.97 o
   4   8  17        0.43       -1.84      3.91 o
   5   8  17      196.64      231.15     16.32 o
   6   8  17       19.81       15.66      9.90 o
   7   8  17       57.70       68.39     16.05 o
   1   9  17       98.55      113.81     10.94 o
   2   9  17      118.26      127.78     10.04 o
   3   9  17       24.46       17.05      5.56 o
   4   9  17        9.62        1.97      5.92 o
   5   9  17        6.39        1.13      7.44 o
   1  10  17       58.68       57.02     13.04 o
   2  10  17        1.53       -7.52      8.69 o
   0   0  18     4449.23     4279.15     73.04 o
   1   0  18       20.62       29.64      4.69 o
   2   0  18     1287.27     1285.14     21.27 o
   3   0  18      199.75      169.95      7.29 o
   4   0  18      896.98      955.02     16.47 o
   5   0  18      732.24      715.27     13.83 o
   6   0  18      555.13      564.83     12.71 o
   7   0  18       13.77        9.22      3.67 o
   8   0  18     1040.95     1068.03     28.15 o
   9   0  18       13.82        6.38      6.20 o
  10   0  18      307.62      343.86     26.50 o
  11   0  18      103.79       83.32     14.17 o
   1   1  18      205.46      260.28      5.77 o
   2   1  18        9.17       16.94      2.21 o
   3   1  18      139.97      137.26      4.87 o
   4   1  18      267.08      249.95      5.48 o
   5   1  18      240.06      224.52      5.63 o
   6   1  18     1004.16      984.77     13.80 o
   7   1  18        6.78        4.65      2.94 o
   8   1  18      155.65      162.82      6.62 o
   9   1  18       43.65       35.60      4.64 o
  10   1  18      105.59      114.73      9.13 o
  11   1  18       82.41       84.59     13.95 o
   0   2  18      542.39      561.51     11.77 o
   1   2  18       33.49       25.65      2.39 o
   2   2  18       60.28       54.61      2.84 o
   3   2  18      209.92      197.60      4.48 o
   4   2  18       92.55       94.10      3.88 o
   5   2  18       12.93       11.19      2.77 o
   6   2  18       56.41       51.12      3.72 o
   7   2  18      266.70      294.52      7.66 o
   8   2  18      216.50      227.28      7.47 o
   9   2  18       19.88       19.76      4.29 o
  10   2  18       43.28       42.94      6.13 o
  11   2  18       61.23       99.94     19.89 o
   1   3  18      882.85      806.07      9.63 o
   2   3  18      141.94      150.63      5.28 o
   3   3  18      115.24       98.70      4.31 o
   4   3  18        5.94        1.06      2.31 o
   5   3  18        9.68       14.23      2.75 o
   6   3  18      594.50      586.73      9.96 o
   7   3  18       30.68       25.10      3.73 o
   8   3  18       41.53       33.94      5.88 o
   9   3  18       25.45       23.75      4.28 o
  10   3  18        0.88        0.20      8.13 o
  11   3  18        5.85       18.22     14.04 o
   0   4  18      182.34      158.60      7.17 o
   1   4  18      552.04      533.03      8.46 o
   2   4  18        0.92       -1.40      2.36 o
   3   4  18       63.84       60.15      3.68 o
   4   4  18        7.86        2.80      2.43 o
   5   4  18        3.76        1.94      2.62 o
   6   4  18      107.79      107.76      5.96 o
   7   4  18       30.32       31.96      4.10 o
   8   4  18       76.62       69.02      5.75 o
   9   4  18        0.01       -3.52      3.52 o
  10   4  18       69.73       76.21     12.30 o
   1   5  18       57.40       57.70      3.75 o
   2   5  18      837.65      823.19     12.53 o
   3   5  18      706.95      699.05     11.33 o
   4   5  18      587.04      583.19     10.35 o
   5   5  18        0.01       -1.97      2.88 o
   6   5  18      667.98      707.46     13.52 o
   7   5  18       91.60       92.21      6.03 o
   8   5  18       38.13       41.01      5.34 o
   9   5  18       35.79       25.88      6.73 o
  10   5  18        2.24       -9.15      9.15 o
   0   6  18     2875.37     2848.68     43.92 o
   1   6  18       19.09       18.62      3.33 o
   2   6  18      603.97      617.87     11.50 o
   3   6  18       49.29       41.05      3.93 o
   4   6  18      124.59      127.99      6.31 o
   5   6  18      361.84      393.70     10.74 o
   6   6  18      117.20      109.78      5.93 o
   7   6  18        8.13        6.60      3.99 o
   8   6  18      208.13      187.41     11.13 o
   1   7  18        5.84       16.27      3.70 o
   2   7  18        7.84        6.17      3.38 o
   3   7  18        0.67        0.65      3.23 o
   4   7  18        5.27       -3.09      3.09 o
   5   7  18       52.80       49.68      4.82 o
   6   7  18        1.25       -3.65      3.65 o
   7   7  18       26.48       41.84     18.97 o
   8   7  18       27.38        5.18     11.20 o
   0   8  18      359.85      372.49     13.40 o
   1   8  18       55.80       58.31      4.56 o
   2   8  18       44.48       56.32      4.83 o
   3   8  18       86.73       72.93      5.81 o
   4   8  18        7.96       10.44      4.78 o
   5   8  18        3.04       -5.63      5.63 o
   1   9  18       10.92       15.61      6.86 o
   2   9  18       99.73      104.36     16.22 o
   3   9  18        1.23       13.37     10.20 o
   4   9  18      126.76      184.84     20.58 o
   1   1  19     1224.15     1308.84     13.26 o
   2   1  19     1921.96     1773.17     19.30 o
   3   1  19      200.36      202.00      6.14 o
   4   1  19      720.13      728.09     11.18 o
   5   1  19       74.51       68.92      3.56 o
   6   1  19      676.12      722.45     11.63 o
   7   1  19      234.47      237.32      7.26 o
   8   1  19       10.17       17.07      3.80 o
   9   1  19      170.04      174.97      8.20 o
  10   1  19       38.55       50.51      6.93 o
  11   1  19        8.24        7.86     22.15 o
   0   2  19      335.86      305.05      7.85 o
   1   2  19      171.31      150.91      4.58 o
   2   2  19       13.02        3.48      2.34 o
   3   2  19       94.92       70.86      3.46 o
   4   2  19      186.91      205.57      6.11 o
   5   2  19       37.11       35.52      3.54 o
   6   2  19        0.24       -2.33      2.59 o
   7   2  19      470.56      472.90      9.73 o
   8   2  19       84.81       79.61      5.07 o
   9   2  19       61.76       66.69      5.77 o
  10   2  19      203.86      199.13     14.59 o
  11   2  19       17.09       -8.36     25.91 o
   1   3  19        8.88        9.90      2.37 o
   2   3  19       57.10       59.90      3.89 o
   3   3  19       12.76        7.99      2.66 o
   4   3  19       90.16       90.27      4.44 o
   5   3  19        0.04       -2.33      2.33 o
   6   3  19      133.90      154.71      6.11 o
   7   3  19        0.31       -2.32      2.91 o
   8   3  19        4.81        2.05      3.59 o
   9   3  19       37.21       40.06      4.88 o
  10   3  19        0.28       -2.74      8.32 o
   0   4  19      869.24      925.21     17.27 o
   1   4  19        4.27        1.35      2.24 o
   2   4  19       61.50       63.09      4.05 o
   3   4  19       45.80       49.77      3.56 o
   4   4  19      102.62       91.96      4.74 o
   5   4  19       95.91      108.63      5.26 o
   6   4  19      153.81      154.49      6.25 o
   7   4  19       36.51       31.11      4.28 o
   8   4  19      562.54      602.99     13.06 o
   9   4  19        2.07        0.95      5.00 o
   1   5  19      151.83      144.48      5.80 o
   2   5  19      262.17      287.81      8.04 o
   3   5  19       94.63       87.13      5.07 o
   4   5  19      258.21      274.93      8.19 o
   5   5  19       33.13       27.96      3.93 o
   6   5  19      515.67      553.31     12.69 o
   7   5  19       76.32       62.31      5.48 o
   8   5  19       20.27        6.61      5.33 o
   9   5  19       27.01       15.84      8.42 o
   0   6  19       41.70       82.91      6.73 o
   1   6  19      240.30      230.40      8.07 o
   2   6  19        1.10       -0.35      2.99 o
   3   6  19      218.04      220.13      8.44 o
   4   6  19       63.77       75.55      5.36 o
   5   6  19       12.23       16.89      4.06 o
   6   6  19       66.71       67.44      6.57 o
   7   6  19        0.08       -1.80      5.20 o
   8   6  19       17.98        6.24      7.82 o
   1   7  19      531.54      540.60     11.66 o
   2   7  19       47.26       38.65      4.54 o
   3   7  19        2.96        4.65      3.49 o
   4   7  19      162.36      143.11      6.96 o
   5   7  19        5.31        3.07      3.96 o
   6   7  19      417.82      431.83     16.85 o
   7   7  19       20.44       11.70     11.03 o
   0   8  19       61.69       57.13      7.01 o
   1   8  19       18.44       18.23      3.81 o
   2   8  19       50.62       54.05      5.11 o
   3   8  19       91.74      116.05      8.19 o
   4   8  19      123.32      131.98     10.33 o
   5   8  19        3.91       -3.76      8.61 o
   4   9  19        8.79       12.87     12.37 o
   0   0  20      777.94      693.38     19.06 o
   1   0  20      179.45      174.59      7.90 o
   2   0  20      204.66      207.41      8.69 o
   3   0  20      143.83      131.09      7.36 o
   4   0  20       40.70       40.54      4.04 o
   5   0  20      217.77      198.85      7.72 o
   6   0  20      180.89      162.64      8.75 o
   7   0  20     1510.34     1554.14     28.05 o
   8   0  20        7.21        1.20      5.15 o
   9   0  20       68.49       76.33     14.60 o
  10   0  20        0.44        9.02      8.98 o
   1   1  20      650.64      697.46      9.93 o
   2   1  20      672.82      635.96     10.42 o
   3   1  20       25.75       13.86      2.92 o
   4   1  20        0.49        0.28      2.07 o
   5   1  20       30.33       26.40      3.46 o
   6   1  20      153.85      159.52      6.17 o
   7   1  20       22.66       23.43      3.93 o
   8   1  20        7.23        7.20      3.47 o
   9   1  20       95.35       91.69      6.58 o
  10   1  20        0.04       -1.27      7.62 o
   0   2  20      245.28      227.53      8.13 o
   1   2  20       36.40       26.97      2.76 o
   2   2  20       74.19       59.62      3.89 o
   3   2  20       74.35       74.17      3.79 o
   4   2  20       16.52       18.92      2.96 o
   5   2  20      604.99      615.73     10.82 o
   6   2  20       84.51       91.11      5.02 o
   7   2  20       54.35       70.32      5.86 o
   8   2  20       17.62       12.83      4.12 o
   9   2  20       59.91       60.92      5.89 o
  10   2  20       23.41       28.41      7.74 o
   1   3  20      925.28      914.76     12.62 o
   2   3  20        0.39       -2.43      2.43 o
   3   3  20      496.10      474.77      8.76 o
   4   3  20        7.31        0.13      2.45 o
   5   3  20       51.93       42.69      3.74 o
   6   3  20        8.39        9.93      3.36 o
   7   3  20      377.55      371.93      9.48 o
   8   3  20      141.27      129.99      6.70 o
   9   3  20      283.94      265.42     12.62 o
  10   3  20        0.00        1.51     11.28 o
   0   4  20      395.89      450.98     11.41 o
   1   4  20       55.22       56.20      3.90 o
   2   4  20      168.34      175.50      6.24 o
   3   4  20       56.04       65.97      4.29 o
   4   4  20        5.42        3.36      2.78 o
   5   4  20      139.16      149.46      6.12 o
   6   4  20        1.19       -2.99      2.99 o
   7   4  20      102.62      109.92      6.16 o
   8   4  20       85.47       91.54      6.94 o
   9   4  20       46.95       24.06      8.45 o
   1   5  20      923.10      958.26     14.25 o
   2   5  20        4.17       -3.87      3.87 o
   3   5  20      136.77      140.41      6.27 o
   4   5  20       35.44       42.03      4.33 o
   5   5  20       64.22       66.48      6.38 o
   6   5  20      156.47      157.23      7.37 o
   7   5  20      113.22      126.20      8.13 o
   8   5  20        2.27       -5.28      5.28 o
   9   5  20       91.83       83.53     14.80 o
   0   6  20       27.31       26.76      5.68 o
   1   6  20      155.04      156.29      6.53 o
   2   6  20       29.33       29.43      4.11 o
   3   6  20      597.81      638.83     12.27 o
   4   6  20      180.33      181.38      7.71 o
   5   6  20      554.83      625.18     13.29 o
   6   6  20       17.22       19.70      4.86 o
   7   6  20      280.96      293.95     16.98 o
   1   7  20        1.46        5.85      3.51 o
   2   7  20        1.03        0.17      3.65 o
   3   7  20        0.38       -3.52      3.52 o
   4   7  20        0.01       -1.80      3.72 o
   5   7  20       10.95       -0.71      4.95 o
   6   7  20       27.54       22.59      9.36 o
   7   7  20        0.00       -2.51     11.37 o
   0   8  20       12.89       18.15      7.23 o
   1   8  20      217.65      219.60     11.45 o
   2   8  20        5.66        6.84      5.72 o
   3   8  20      380.57      398.37     18.54 o
   4   8  20        2.28       13.65      9.10 o
   5   8  20      102.07       67.74     18.06 o
   1   1  21      156.76      161.16      5.87 o
   2   1  21      712.90      742.87     11.81 o
   3   1  21       38.99       35.58      3.83 o
   4   1  21     1331.48     1297.14     17.07 o
   5   1  21      228.99      234.41      7.11 o
   6   1  21      215.77      231.53      7.35 o
   7   1  21        0.04       -1.90      3.29 o
   8   1  21      203.51      206.86      8.36 o
   9   1  21      256.59      283.39     12.55 o
  10   1  21        1.93        4.36     13.37 o
   0   2  21       44.48       64.14      5.00 o
   1   2  21      181.95      178.91      6.45 o
   2   2  21      349.41      364.90      8.21 o
   3   2  21      252.86      247.56      7.27 o
   4   2  21        6.06        3.25      2.65 o
   5   2  21        2.64        3.23      2.89 o
   6   2  21        6.95        3.84      3.13 o
   7   2  21      144.61      150.64      6.41 o
   8   2  21      290.46      290.44     10.76 o
   9   2  21        6.50       20.10      6.85 o
  10   2  21      217.14      211.24     30.63 o
   1   3  21        0.02        2.10      2.26 o
   2   3  21        9.01        1.85      2.68 o
   3   3  21      126.61      123.65      5.20 o
   4   3  21       43.28       41.61      3.67 o
   5   3  21        2.66        0.74      2.89 o
   6   3  21        2.93        2.81      3.32 o
   7   3  21      183.30      200.99      7.80 o
   8   3  21        0.03        0.28      4.02 o
   9   3  21        5.65        0.74      6.70 o
  10   3  21        0.46       -3.34     13.54 o
   0   4  21        5.93        7.20      3.72 o
   1   4  21        2.01        0.85      2.49 o
   2   4  21      212.59      209.89      7.35 o
   3   4  21        8.20        1.74      2.74 o
   4   4  21        0.99       -1.25      2.94 o
   5   4  21      199.75      187.97      7.30 o
   6   4  21       18.87       17.74      3.84 o
   7   4  21       10.68       10.22      4.51 o
   8   4  21      135.42      115.75      9.75 o
   9   4  21       69.35       59.56     15.81 o
   1   5  21        0.19       -0.06      2.72 o
   2   5  21       79.44       90.45      5.52 o
   3   5  21       95.34       98.86      5.62 o
   4   5  21      235.80      259.73      8.59 o
   5   5  21        0.71       -0.63      3.58 o
   6   5  21       34.09       29.86      4.82 o
   7   5  21       41.96       31.76      6.53 o
   8   5  21       40.09       40.46      9.02 o
   0   6  21      100.76      120.59     10.79 o
   1   6  21      164.99      180.13      7.66 o
   2   6  21       15.76       10.49      3.83 o
   3   6  21       27.79       23.15      4.47 o
   4   6  21        6.39        9.03      4.30 o
   5   6  21        1.35        3.35      4.25 o
   6   6  21       98.18      139.61     10.21 o
   7   6  21        5.19        1.74      8.92 o
   1   7  21      541.02      573.93     13.50 o
   2   7  21      174.15      171.26      7.89 o
   3   7  21        3.11       -0.15      3.95 o
   4   7  21      599.66      637.91     17.26 o
   5   7  21       15.48        9.37      8.35 o
   6   7  21      283.29      335.41     26.80 o
   0   8  21       58.09       47.18      9.92 o
   1   8  21        4.97        4.45      5.85 o
   2   8  21      149.01      132.88     31.46 o
   3   8  21       92.44       72.42     16.06 o
   0   0  22      259.77      318.24     16.74 o
   1   0  22        6.32        3.97      4.31 o
   2   0  22      499.52      524.97     14.47 o
   3   0  22        9.82       10.74      4.62 o
   4   0  22      101.49       98.55      6.37 o
   5   0  22      328.82      344.58     12.49 o
   6   0  22       70.03       79.91      7.69 o
   7   0  22       15.24        4.12      5.02 o
   8   0  22       38.66       56.08     10.85 o
   9   0  22       11.02       -0.23      7.27 o
   1   1  22      158.30      161.78      6.08 o
   2   1  22        1.29        8.98      2.91 o
   3   1  22        1.81       -1.51      2.91 o
   4   1  22       99.65      104.28      5.15 o
   5   1  22      137.34      141.68      6.12 o
   6   1  22        1.82       -1.90      3.46 o
   7   1  22      302.75      310.64      9.94 o
   8   1  22       49.67       51.25      5.38 o
   9   1  22        1.40       -0.02      7.91 o
   0   2  22      736.10      702.09     16.93 o
   1   2  22        4.31        5.87      2.84 o
   2   2  22      183.50      169.90      6.33 o
   3   2  22       70.98       75.06      4.68 o
   4   2  22        6.46        3.07      2.86 o
   5   2  22       28.99       26.22      3.69 o
   6   2  22       55.60       68.85      4.80 o
   7   2  22        7.26       13.02      4.35 o
   8   2  22      208.85      220.34      9.52 o
   9   2  22       74.70       74.66     10.99 o
   1   3  22      607.69      632.97     10.70 o
   2   3  22      284.21      284.72      7.82 o
   3   3  22      148.96      161.13      5.98 o
   4   3  22      385.15      374.46      8.38 o
   5   3  22       72.81       71.29      4.86 o
   6   3  22      528.60      554.46     11.78 o
   7   3  22        0.04       -2.32      3.56 o
   8   3  22      314.08      304.90     14.99 o
   9   3  22        0.73      -10.40     11.20 o
   0   4  22      133.75       99.44      8.74 o
   1   4  22        7.21        2.93      3.04 o
   2   4  22       68.96       54.39      4.55 o
   3   4  22        7.38        2.51      3.04 o
   4   4  22       36.93       34.48      4.13 o
   5   4  22       26.10       20.77      3.88 o
   6   4  22      148.94      162.49      7.45 o
   7   4  22       19.80        8.21      5.46 o
   8   4  22       85.55       61.31     11.81 o
   9   4  22       94.73       82.11     17.45 o
   1   5  22        1.38        1.93      3.19 o
   2   5  22        7.60        6.16      3.43 o
   3   5  22       43.97       40.64      4.49 o
   4   5  22      497.33      481.86     11.61 o
   5   5  22       11.15        9.46      4.15 o
   6   5  22      120.81      127.74      9.29 o
   7   5  22        2.69        8.10      7.60 o
   8   5  22        4.27       -6.85      9.13 o
   0   6  22       66.32       73.59      9.43 o
   1   6  22       35.30       55.63      5.51 o
   2   6  22      501.37      511.42     12.00 o
   3   6  22       69.30       78.64      5.99 o
   4   6  22       43.44       51.21      5.86 o
   5   6  22       83.68       91.89     10.20 o
   6   6  22       95.77       83.30     12.31 o
   1   7  22        0.97        1.06      4.46 o
   2   7  22       63.71       42.14      6.48 o
   3   7  22      143.10      154.45     10.63 o
   4   7  22        2.56       -0.82      7.06 o
   5   7  22        6.58        5.58      9.78 o
   0   8  22      201.94      219.59     22.09 o
   1   8  22        7.00        3.20      7.44 o
   2   8  22       46.26       55.34     11.51 o
   1   1  23     1119.54     1155.45     16.66 o
   2   1  23       53.11       44.78      4.42 o
   3   1  23      508.12      517.40     11.19 o
   4   1  23        1.08       -2.87      2.87 o
   5   1  23        4.19       -2.26      3.87 o
   6   1  23       22.34       17.55      4.38 o
   7   1  23      141.41      147.55      7.42 o
   8   1  23       27.73       14.33      5.72 o
   0   2  23       10.79       16.47      5.22 o
   1   2  23       34.97       38.54      3.75 o
   2   2  23        7.87        5.75      3.03 o
   3   2  23      171.05      165.36      6.60 o
   4   2  23        0.80       -2.58      2.58 o
   5   2  23      160.18      171.46      7.16 o
   6   2  23       51.67       45.76      6.80 o
   7   2  23       22.42       16.17      4.98 o
   8   2  23        0.43       -7.54      8.81 o
   9   2  23       38.76       51.38     12.33 o
   1   3  23        2.14        7.74      3.25 o
   2   3  23        4.97        1.86      2.85 o
   3   3  23      179.67      183.60      6.53 o
   4   3  23        2.23        4.57      3.30 o
   5   3  23       58.84       55.74      5.76 o
   6   3  23       27.23       22.14      4.64 o
   7   3  23        2.13       -3.26      4.68 o
   8   3  23       29.38       16.40      8.11 o
   0   4  23       19.26       22.38      5.96 o
   1   4  23        9.92       10.87      3.77 o
   2   4  23        9.80        2.94      3.18 o
   3   4  23      214.18      211.83      8.02 o
   4   4  23       30.95       24.14      4.14 o
   5   4  23      319.25      342.68      9.96 o
   6   4  23        0.01       -3.70      4.15 o
   7   4  23      117.06      110.80     12.36 o
   8   4  23        0.11       14.88     14.21 o
   1   5  23      834.44      870.76     16.19 o
   2   5  23       68.55       75.37      6.18 o
   3   5  23       31.30       28.46      4.44 o
   4   5  23       36.59       42.46      5.05 o
   5   5  23       31.42       24.70      5.32 o
   6   5  23        0.19       -2.29      6.90 o
   7   5  23      164.36      139.54     14.94 o
   0   6  23       97.47       98.88     10.60 o
   1   6  23       59.37       62.67      6.53 o
   2   6  23       23.51       18.97      4.64 o
   3   6  23       32.36       19.53      5.13 o
   4   6  23        9.39        2.91      8.25 o
   5   6  23       14.01        3.12      7.40 o
   6   6  23       44.54       52.17     15.62 o
   1   7  23      228.19      238.55     17.62 o
   2   7  23        4.42       -4.02      7.30 o
   3   7  23      225.77      222.57     18.33 o
   4   7  23       25.52       22.07     13.54 o
   0   8  23        6.28       19.89     12.37 o
   0   0  24     2537.67     2512.20     65.34 o
   1   0  24      165.83      163.56     10.76 o
   2   0  24      392.82      406.05     15.18 o
   3   0  24      268.60      240.62     12.40 o
   4   0  24      285.37      290.00     13.01 o
   5   0  24      260.94      309.13     13.25 o
   6   0  24      636.01      704.57     38.78 o
   7   0  24       28.42       35.55      8.12 o
   8   0  24       64.10       59.36     16.05 o
   1   1  24        0.83       17.39      3.28 o
   2   1  24      201.73      207.26      7.98 o
   3   1  24        2.69        2.84      3.70 o
   4   1  24       77.01       84.59      5.85 o
   5   1  24       42.38       48.76      5.22 o
   6   1  24        4.15        2.22      4.03 o
   7   1  24       42.67       43.82      5.79 o
   8   1  24       24.44       11.49      9.41 o
   0   2  24      116.50      116.74      8.27 o
   1   2  24       15.80       14.57      4.01 o
   2   2  24       64.84       75.14      5.05 o
   3   2  24       57.16       52.05      4.37 o
   4   2  24        0.43       -3.14      3.14 o
   5   2  24       43.46       35.19      4.85 o
   6   2  24      105.78       89.11      6.71 o
   7   2  24        1.35       -5.15      5.15 o
   8   2  24       23.14       14.43     12.83 o
   1   3  24       49.90       50.37      4.31 o
   2   3  24       77.51       82.83      5.23 o
   3   3  24      197.96      195.95      8.40 o
   4   3  24      269.64      276.44      8.77 o
   5   3  24        8.78        3.77      3.98 o
   6   3  24      301.19      326.27     11.52 o
   7   3  24        6.25       10.16      6.83 o
   8   3  24       43.59       26.58     17.56 o
   0   4  24      501.25      535.96     17.90 o
   1   4  24       32.19       36.20      5.03 o
   2   4  24       83.09       86.17      6.42 o
   3   4  24       83.89       89.19      5.92 o
   4   4  24       13.76       12.88      4.08 o
   5   4  24       31.87       38.95      5.14 o
   6   4  24       35.69       10.71     14.15 o
   7   4  24        1.53      -12.87     14.37 o
   1   5  24      128.87      141.39      7.64 o
   2   5  24        0.02       -4.01      4.01 o
   3   5  24       15.29        3.39      4.29 o
   4   5  24      190.66      226.37     11.50 o
   5   5  24       65.40       85.70     10.57 o
   6   5  24      151.29      137.92     12.46 o
   0   6  24      130.72      104.55     18.57 o
   1   6  24       34.52       28.84     10.16 o
   2   6  24      148.84      136.47     10.21 o
   3   6  24       50.58       26.30      8.89 o
   4   6  24       73.53       91.63     32.61 o
   5   6  24       85.79       89.96     34.12 o
   1   7  24       23.13       29.42     13.88 o
   2   7  24       17.36       16.38     13.04 o
   1   1  25      581.96      622.54     12.70 o
   2   1  25      304.27      295.65      9.44 o
   3   1  25       49.41       54.21      4.81 o
   4   1  25      524.75      555.70     12.26 o
   5   1  25       10.32        0.98      4.08 o
   6   1  25      222.45      222.78      9.16 o
   7   1  25       66.18       63.08      9.30 o
   0   2  25      677.43      700.64     17.97 o
   1   2  25       17.53       13.00      3.58 o
   2   2  25       68.27       81.21      5.45 o
   3   2  25       38.45       44.22      4.51 o
   4   2  25       29.95       28.07      4.10 o
   5   2  25        4.16        3.86      4.25 o
   6   2  25       69.08       64.66      7.41 o
   7   2  25       18.65        4.81      7.00 o
   8   2  25        3.65      -11.53     11.53 o
   1   3  25      122.36      141.79      7.05 o
   2   3  25       10.96        2.88      3.87 o
   3   3  25       70.15       59.57      5.14 o
   4   3  25      104.85      114.99      6.38 o
   5   3  25      186.59      198.49      9.09 o
   6   3  25       22.36        8.11      8.11 o
   7   3  25        0.02      -17.07     17.63 o
   0   4  25      159.62      165.13     11.75 o
   1   4  25       13.77       16.72      4.39 o
   2   4  25      323.23      317.13     12.39 o
   3   4  25        4.50        3.45      4.41 o
   4   4  25       48.78       42.92      5.39 o
   5   4  25       17.03       12.36      7.26 o
   6   4  25      207.21      208.38     29.96 o
   1   5  25       96.17       79.09      7.03 o
   2   5  25        2.74        4.35      5.97 o
   3   5  25        8.18       -0.76      6.26 o
   4   5  25      259.69      268.10     19.14 o
   5   5  25      125.89       88.84     15.22 o
   6   5  25      287.23      274.07     59.11 o
   2   6  25        0.12       17.88     22.23 o
   3   6  25        0.04       12.20     23.57 o
   4   6  25        1.80       21.23     25.41 o
   0   0  26      108.92      159.02     16.02 o
   1   0  26      248.22      232.41     13.22 o
   2   0  26        3.07        2.61      6.73 o
   3   0  26      790.73      840.33     24.74 o
   4   0  26       47.81       40.97      7.74 o
   5   0  26       89.26       73.40      9.36 o
   6   0  26        0.05       -2.83      7.40 o
   7   0  26       49.09       48.49     18.23 o
   1   1  26      168.75      176.93      7.89 o
   2   1  26        4.29        7.57      4.06 o
   3   1  26        0.02       -3.47      3.47 o
   4   1  26       47.10       64.46      5.70 o
   5   1  26        2.04       -0.57      4.04 o
   6   1  26       10.89       -0.21      8.51 o
   7   1  26        6.52       -9.28      9.75 o
   0   2  26        3.97       16.31      5.72 o
   1   2  26        0.01        0.05      3.33 o
   2   2  26       17.20       22.23      4.56 o
   3   2  26       55.43       59.82      5.13 o
   4   2  26       97.52       96.54      7.94 o
   5   2  26      209.05      204.14     10.79 o
   6   2  26        9.68        9.09      7.18 o
   7   2  26       62.75       78.76     20.07 o
   1   3  26      454.85      484.23     12.62 o
   2   3  26        8.09        4.52      4.56 o
   3   3  26      207.49      237.16      9.29 o
   4   3  26       15.94       15.08      5.93 o
   5   3  26        6.69       -6.98      7.84 o
   6   3  26       17.27       28.25     17.39 o
   0   4  26       11.73       11.34      6.88 o
   1   4  26       77.66       73.46      7.05 o
   2   4  26       16.46       15.43      4.76 o
   3   4  26      473.42      532.13     19.13 o
   4   4  26       30.50       50.36      9.56 o
   5   4  26       58.10       76.08     21.74 o
   1   5  26      136.94       92.34     24.26 o
   2   5  26        6.19        2.92      9.06 o
   3   5  26      122.60      126.14     15.78 o
   4   5  26        7.55       -5.12      9.55 o
   5   5  26       25.17       14.77     11.84 o
   1   1  27      135.45      143.33      7.47 o
   2   1  27      311.65      309.67     10.07 o
   3   1  27       31.86       47.86      5.51 o
   4   1  27      277.87      281.62     11.01 o
   5   1  27       17.79        2.98      6.22 o
   6   1  27      210.34      235.37     16.86 o
   0   2  27      434.42      449.12     15.53 o
   1   2  27       34.68       24.65      4.59 o
   2   2  27      131.99      152.14      8.26 o
   3   2  27      388.97      421.96     12.33 o
   4   2  27       53.37       48.55      7.04 o
   5   2  27      113.72      116.54     14.19 o
   6   2  27       60.07       47.82     17.56 o
   1   3  27        2.51       -4.31      4.31 o
   2   3  27       20.55        6.19      5.49 o
   3   3  27        1.57        2.01      5.38 o
   4   3  27        1.28        0.64      8.74 o
   5   3  27        3.22        0.67     15.88 o
   6   3  27       12.63        2.17     17.38 o
   0   4  27       84.61       76.26     19.74 o
   1   4  27        0.79       -0.52      9.74 o
   2   4  27        3.64        6.46      9.89 o
   3   4  27       61.16       68.59     10.51 o
   4   4  27        0.02       -7.14     14.79 o
   0   0  28      536.77      541.60     27.13 o
   1   0  28       22.32       36.67      7.93 o
   2   0  28      320.89      341.16     15.73 o
   3   0  28       23.31       10.98      8.15 o
   4   0  28       29.98       30.30     10.81 o
   5   0  28       34.98       33.44     16.72 o
   6   0  28       38.07       43.47     18.89 o
   1   1  28       61.72       77.60      6.38 o
   2   1  28       28.21       25.28      5.53 o
   3   1  28       31.94       50.55      7.29 o
   4   1  28       89.30       66.93     10.50 o
   5   1  28        0.12       -0.29      7.87 o
   0   2  28      158.26      173.45     14.32 o
   1   2  28        3.65        2.70      5.70 o
   2   2  28       30.06       36.14      7.50 o
   3   2  28       46.00       65.86      9.80 o
   4   2  28        4.68        2.36     11.28 o
   5   2  28        2.13       10.20     13.37 o
   1   3  28       19.85        9.51     10.81 o
   2   3  28      200.11      236.52     21.84 o
   3   3  28        2.33       -1.22     10.57 o
   4   3  28      151.38      158.77     27.78 o
   0   4  28       74.59       60.37     19.90 o
   1   4  28       84.35       88.83     15.60 o
   2   4  28       33.80       19.48     12.12 o
   3   4  28        0.83        2.51     13.71 o
   1   1  29      427.42      441.94     17.28 o
   2   1  29        2.62        0.72      6.69 o
   3   1  29       39.85       36.52      9.65 o
   4   1  29       14.03       34.94     16.21 o
   0   2  29        0.39        3.68     14.88 o
   1   2  29       88.84       51.68     19.23 o
   1   3  29       17.34       17.72     17.72 o
   2   3  29       18.00        4.51     15.38 o
   0   4  29      104.05      121.08     26.26 o
   0   0  30      552.23      578.64     40.27 o
   1   0  30      103.87      112.84     20.66 o
   2   0  30       17.62       -9.53      9.53 o
   1   1  30       85.25       96.94     14.60 o
   2   1  30       41.33       31.77     16.72 o
 
